# Supplementary material for: Cocaine chemogenetics blunts drug-seeking by synthetic physiology
Source: Nature. 2025 Aug 27;646(8085):746–53. doi: 10.1038/s41586-025-09427-8 (PMC12527922; doi:10.1038/s41586-025-09427-8)
Supplement: Supplementary file 3 — Source Data Fig. 1 [file 41586_2025_9427_MOESM3_ESM.xlsx]

## Sheet: 1d
PSEM	α7-5HT3	α7-GlyR	a7 5HT3 W77F	a7 GlyR W77F	a7 5HT3 W77L	a7 5HT3 W77Y	a7 5HT3 Q79A	α7-GlyR Q79A	a7 5HT3 Q79G	α7-GlyR Q79G	α7-GlyR Q79S	α7GlyR L131A	α7GlyR L131F	α75HT3 L131G	α7GlyR L131G	α7 GlyR L131K	α7 GlyR L131M	α7 GlyR L131N	α7 GlyR L131Q	a7 5HT3 Q139A	a7 5HT3 Q139D	a7 5HT3 Q139F	α7 GlyR Q139G	a7 5HT3 Q139K	a7 5HT3 Q139L	a7 5HT3 Q139M	a7 5HT3 Q139P	a7 5HT3 Q139R	a7 5HT3 Q139V	a7 5HT3 Q139Y	α75HT3 L141A	α7 GlyR L141A	α75HT3 L141F	α7 GlyR L141F	α75HT3 L141G	α7 GlyR L141G	α75HT3 L141P	α7 GlyR L141P	α75HT3 L141S	α7 GlyR P216A	α7 GlyR P216I	α7 GlyR P216M	α7 GlyR P216V
Cocaine		30										30	30		30
Cocaine																30	30	30	30													3.3		30				30
Cocaine								30		30													30																	30	30	30	30
Cocaine														30
Cocaine				3.4							30																				3.5						30		30
Cocaine							30		30																30
Cocaine			30																														30		2.35
Cocaine					30	30																				30			30
Cocaine		30															30	12														6.7		30				30
Cocaine																				30	30	30		30			30	30		30							30
Cocaine
Cocaine
Cocaine
Cocaine																																				5.6
Cocaine																																				11
Cocaine
Cocaine
Cocaine
Cocaine
Cocaine
Cocaine
Cocaine
Cocaine
Cocaine
Cocaine
Cocaine
Cocaine
Cocaine
Cocaine
Cocaine
Cocaine
Cocaine
Cocaine
Cocaine
Cocaine	30	30
Cocaine	30	30
Cocaine	30	30
Cocaine Avg	30	30	30	3.4	30	30	30	30	30	30	30	30	30	30	30	30	30	21	30	30	30	30	30	30	30	30	30	30	30	30	3.5	5	30	30	2.35	8.3	30	30	30	30	30	30	30
Acetylcholine		7.8										22.5	30		24.6
Acetylcholine																125	24.9	6	29.1				80									20.4		19.2				130
Acetylcholine								16.8		34.2																														25.2	7.5	3.6	13.8
Acetylcholine														21
Acetylcholine				7.5							0.6																				3.3						19.5		10.5
Acetylcholine							100		100																5.7								13.5
Acetylcholine			27.6
Acetylcholine					100																					7.8			53.1
Acetylcholine		18				26										75.3	26.1	14.4														32.1		14.1		58.2		130
Acetylcholine	8.1																			44.7	20.1	46		42			100	61.5		56.1					30.3		65.7	100
Acetylcholine
Acetylcholine																																						300
Acetylcholine		11.4													36.6
Acetylcholine																																				51.6
Acetylcholine																																				91
Acetylcholine
Acetylcholine
Acetylcholine
Acetylcholine
Acetylcholine
Acetylcholine
Acetylcholine
Acetylcholine
Acetylcholine
Acetylcholine
Acetylcholine
Acetylcholine
Acetylcholine
Acetylcholine
Acetylcholine
Acetylcholine	9.7	8.07
Acetylcholine	9.65	8.55
Acetylcholine	10.75	8.12
Acetylcholine Avg	9.55	10.3233	27.6	7.5	100	26	100	16.8	100	34.2	0.6	22.5	30	21	30.6	100.15	25.5	10.2	29.1	44.7	20.1	46	80	42	5.7	7.8	100	61.5	53.1	56.1	3.3	26.25	13.5	16.65	30.3	66.9333	42.6	165	10.5	25.2	7.5	3.6	13.8

## Sheet: 1e
	ACh									AVG
a75HT3 unmodified	8.1	9.7	9.65	10.75						9.55
a75HT3 L141G	30.3									30.3
a75HT3 L141G G175K	1.8	2								1.9
a75HT3 L141G G175K Y115F	61.2	78	109							82.7333
a75HT3 L141G G175K Y210F	106	225	143							158
a75HT3 L141G G175K Y217F	14.7	21								17.85
a75HT3 L141G G175K Y210F Y217F	255	243	250.5	355.5	340	93	143	147	300	236.333
	Cocaine									AVG
a75HT3 unmodified	30									30
a75HT3 L141G	2.35									2.35
a75HT3 L141G G175K	0.39	0.24								0.315
a75HT3 L141G G175K Y115F	6.4	4.7	7	1						4.775
a75HT3 L141G G175K Y210F	1.8	3.6	1.4							2.26667
a75HT3 L141G G175K Y217F	0.8	0.63								0.715
a75HT3 L141G G175K Y210F Y217F	1.8	1	1.5	2.64	0.81	1.25	0.84	2.8		1.58

## Sheet: 1f
	coca-5HT3									Max normalized
[ACh]	DR 1	DR 2	DR 3	DR 4	DR 5	DR 6	DR 7	DR 8										AVG
3000	0.598	0.502	0.613	0.211	0.221	0.668	0.4	0.44		0.937304	0.836667	0.951863	1	0.928571	0.870926	0.862069	0.756014	0.892927
1000	0.638	0.6	0.644	0.187	0.238	0.767	0.464	0.582		1	1	1	0.886256	1	1	1	1	0.985782
333.333	0.371	0.388	0.46	0.098	0.15	0.643	0.382	0.51		0.581505	0.646667	0.714286	0.464455	0.630252	0.838331	0.823276	0.876289	0.696882
111.111	0.183	0.135	0.124	0.033	0.032	0.509	0.197	0.217		0.286834	0.225	0.192547	0.156398	0.134454	0.663625	0.424569	0.372852	0.307035
37.037	0.066	0.028	0.041	0.002	0.004	0.099	0.068	0.034		0.103448	0.0466667	0.0636646	0.00947867	0.0168067	0.129074	0.146552	0.0584192	0.0717638
12.3457	0.091	0.025	0.063	0.003	0.023	0.043	0.021	0.03		0.142633	0.0416667	0.0978261	0.014218	0.0966387	0.0560626	0.0452586	0.0515464	0.0682313
4.11523	0.044	0.032	0.08	0.007	0.02	0.072	0.062	0.035		0.0689655	0.0533333	0.124224	0.0331754	0.0840336	0.0938722	0.133621	0.0601375	0.0814202
1.37174	0.077	0.03	0.057	0.009	0.014	0.083	0.088	0.058		0.12069	0.05	0.0885093	0.042654	0.0588235	0.108214	0.189655	0.0996564	0.0947752
max	0.638	0.6	0.644	0.211	0.238	0.767	0.464	0.582
	coca-5HT3
[coc]	DR 1	DR 2	DR 3	DR 4	DR 5	DR 6	DR 7	DR 8										AVG
30	0.864	0.903	0.238	0.251	NaN	NaN	NaN	1.268		0.844575	0.94555	1	0.976654	NaN	NaN	NaN	1	0.953356
10	1.023	0.955	0.229	0.257	0.908	1.331	0.736	1.159		1	1	0.962185	1	0.980562	1	0.93401	0.914038	0.973849
3.33333	0.825	0.861	0.191	0.144	0.926	1.093	0.788	0.762		0.806452	0.901571	0.802521	0.560311	1	0.821187	1	0.600946	0.811624
1.11111	0.363	0.54	0.108	0.033	0.699	0.66	0.506	0.355		0.354839	0.565445	0.453782	0.128405	0.75486	0.495868	0.642132	0.279968	0.459412
0.37037	0.098	0.161	0.012	0.019	0.144	0.109	0.122	0.014		0.0957967	0.168586	0.0504202	0.07393	0.155508	0.0818933	0.154822	0.011041	0.0989997
0.123457	0.063	0.015	0.01	0.013	0.056	0.037	0.035	0.013		0.0615836	0.0157068	0.0420168	0.0505837	0.0604752	0.0277986	0.0444162	0.0102524	0.0391042
0.0411523	0.051	0.054	0.011	0.02	0.076	0.06	0.008	0.009		0.0498534	0.0565445	0.0462185	0.077821	0.0820734	0.0450789	0.0101523	0.00709779	0.046855
0.0137174	0.067	0.015	0.01	0.009	0.046	0.1	0.014	NaN		0.0654936	0.0157068	0.0420168	0.0350195	0.049676	0.0751315	0.0177665	NaN	0.042973
max	1.023	0.955	0.238	0.257	0.926	1.331	0.788	1.268
	a7-5Ht3
[ACh]	DR 1	DR 2	DR 3										AVG
100	0.762	0.959	0.926							0.92029	0.904717	0.858998	0.894668
33.3333	0.828	1.06	1.078							1	1	1	1
11.1111	0.486	0.61	0.657							0.586957	0.575472	0.609462	0.59063
3.7037	0.161	0.213	0.204							0.194444	0.200943	0.189239	0.194876
1.23457	0.065	0.06	0.083							0.0785024	0.0566038	0.0769944	0.0707002
0.411523	0.071	0.056	0.06							0.0857488	0.0528302	0.0556586	0.0647459
0.137174	0.034	0.057	0.037							0.0410628	0.0537736	0.0343228	0.0430531
0.0457247	0.056	0.121	0.112							0.0676329	0.114151	0.103896	0.0952266
max	0.828	1.06	1.078
	a7-5Ht3
[coc]	DR 1	DR 2	DR 3										AVG
100	0.055	0.086	0.089							0.0664251	0.0811321	0.0825603	0.0767058
33.3333	0.037	0.071	0.05							0.044686	0.0669811	0.0463822	0.0526831
11.1111	0.036	0.037	0.017							0.0434783	0.0349057	0.0157699	0.0313846
3.7037	0.019	0.031	0.039							0.0229469	0.0292453	0.0361781	0.0294568
1.23457	0.031	0.038	0.043							0.0374396	0.0358491	0.0398887	0.0377258
0.411523	0.023	0.07	0.034							0.0277778	0.0660377	0.0315399	0.0417851
0.137174	0.031	0.062	0.034							0.0374396	0.0584906	0.0315399	0.04249
0.0457247	0.035	0.029	0.04							0.0422705	0.0273585	0.0371058	0.0355783

## Sheet: 1g
		ASEM
		log(M)
		-13	102.966	93.474	103.56				Two sites - Fit Ki		ASEM
		-11	96.153	103.569	104.162				Best-fit values
		-10.5	92.261	100.567	96.414				logKiLo	-5.931	-6.145	-5.786
		-10	101.728	95.202	81.556				HotNM	= 2.000	= 2.000	= 2.000
		-9.5	111.297	122.273	76.589				HotKdNMLo	= 1.870	= 1.870	= 1.870
		-9	118.645	95.803	67.325				logKiHi	-8.501	-8.898	-10.06
		-8.5	79.055	76.385	69.859				HotKdNMHi	= 1.870	= 1.870	= 1.870
		-8	69.758	69.462	44.246				Top	103.6	103.2	103.8
		-7.5							Bottom	4.822	3.137	-0.7121					MEAN	SEM
		-7	68.627	77.823	60.024				FractionHi	0.4739	0.3529	0.4445					0.423767	0.0364356
		-6.5	45.049	48.906	53.356				KiLo	1.171e-06	7.167e-07	1.635e-06					1.17423e-06	2.65095e-07
		-6	38.451	39.34	39.34				KiHi	3.158e-09	1.264e-09	8.653e-11					1.50284e-09	8.94663e-10
		-5.5		26.835	27.725
		-5	21.992	15.466	20.212
		-4	1.681	0.198	-1.879
		Cocaine
		log(M)
		-13	96.794	101.374	101.832				Two sites - Fit Ki		Cocaine
		-11	94.021	93.563	93.105				Best-fit values
		-10.5	106.622	85.323	92.652				logKiLo	-5.612	-5.396	-4.6
		-10	96.081	90.356	93.104				HotNM	= 2.000	= 2.000	= 2.000
		-9.5	97.899	80.952	89.425				HotKdNMLo	= 1.870	= 1.870	= 1.870
		-9	100.179	77.048	83.003				logKiHi	-8.473	-9.329	-8.981
		-8.5	74.698	69.889	68.057				HotKdNMHi	= 1.870	= 1.870	= 1.870
		-8	65.97	67.573	58.641				Top	99.93	93.31	95.95
		-7.5	36.223	74.011					Bottom	2.831	-4.082	-28.26					MEAN	SEM
		-7	57.024	47.634					FractionHi	0.6584	0.3371	0.3672					0.454233	0.102452
		-6.5	30.205	53.107					KiLo	2.446e-06	4.017e-06	2.512e-05					1.05277e-05	7.31025e-06
		-6	27.001						KiHi	3.362e-09	4.686e-10	1.044e-09					1.62487e-09	8.84307e-10
		-5.5	17.557
		-5	23.47	26.447	37.669
		-4	0.916	0.458	-1.374
