# Supplementary material for: Cocaine chemogenetics blunts drug-seeking by synthetic physiology
Source: Nature. 2025 Aug 27;646(8085):746–53. doi: 10.1038/s41586-025-09427-8 (PMC12527922; doi:10.1038/s41586-025-09427-8)
Supplement: Supplementary file 4 — Source Data Fig. 2 [file 41586_2025_9427_MOESM4_ESM.xlsx]

## Sheet: 2c
coca-5HT3-IRES-EGFP
						DmV
cocaine (uM)	cell 1	cell 2	cell 3	cell 4	cell 5	cell 6	cell 7	cell 8	cell 9	cell 10	cell 11	MEAN	SEM
0.1	0.4	0	-0.3	0.3	0	0	1.3	0.5	0	1	1	0.381818	0.155983
0.3	1.3	0	0	1	0	0	0.8	0.5	5	3	2	1.23636	0.47449
1	10	3.7	0.2	1	7	1.5	1.8	4.5	8	4	4	4.15455	0.932286
3	17	13.4	1.2	5	8	8	7.8	19.5	18	14	13	11.3545	1.74488
10	NaN	13.9	1.2	10	NaN	NaN	8.8	20.5	17	15	14	12.55	2.08018
IRES- EGFP control						DmV
cocaine (uM)	cell 1	cell 2	cell 3	cell 4	cell 5	cell 6	cell 7	cell 8	cell 9	MEAN	SEM
0.1	-0.21	0.6	-0.55	-0.35	0.49	-0.2	0	0.1	-0.15	-0.03	0.125477
0.3	-1.15	-0.76	-0.25	-0.21	1.6	-1	-0.3	-0.1	0	-0.241111	0.267278
1	0.2	0.49	-0.29	-0.2	0.6	0.2	0	0	-0.56	0.0488889	0.123395
3	-0.24	0.27	0.6	0.21	2.2	-0.05	0	-0.1	-0.1	0.31	0.250893
10	0.24	-0.43	-0.3	0.05	0.1	-0.55	0.1	-0.05	0.7	-0.0155556	0.126262
30	-0.55	-0.2	-0.25	0.15	-1.2	-1.7	-0.1	0.35	NaN	-0.4375	0.230897

## Sheet: 2e
Rheobase (pA)			Normalized
coca-5HT3
pre	coc (3 uM)		coc (3 uM)
100	80		0.8
200	80		0.4
130	110		0.846154
160	160		1
40	20		0.5
80	70		0.875
90	20		0.222222
100	20		0.2
50	10		0.2
			0.560375
			0.107678
GFP			Normalized
PRE	3 uM		3 uM
20	30		1.5
140	140		1
160	200		1.25
80	50		0.625
			1.09375
			0.18663

## Sheet: 2h
	coca-GlyR									Max normalized
[ACh]	DR 1	DR 2	DR 3	DR 4	DR 5	DR 6	DR 7	DR 8										AVG
3000	1.183	0.791	NaN	0.464	NaN	NaN	NaN	NaN		0.770182	0.656977	NaN	0.786441	NaN	NaN	NaN	NaN	0.737867
1000	1.536	1.204	0.363	0.524	NaN	0.67	0.657	0.77		1	1	1	0.888136	NaN	0.961263	0.820225	0.900585	0.938601
333.333	1.446	1.159	0.343	0.59	1.899	0.697	0.801	0.855		0.941406	0.962625	0.944904	1	1	1	1	1	0.981117
111.111	1.218	1.065	0.222	0.557	1.552	0.373	0.414	0.475		0.792969	0.884551	0.61157	0.944068	0.817272	0.535151	0.516854	0.555556	0.707249
37.037	0.513	0.713	0.076	0.453	1.051	0.206	0.22	0.227		0.333984	0.592193	0.209366	0.767797	0.553449	0.295552	0.274657	0.265497	0.411562
12.3457	0.127	0.17	0.031	0.325	0.191	0.086	0.042	0.079		0.0826823	0.141196	0.0853994	0.550847	0.100579	0.123386	0.0524345	0.0923977	0.153615
4.11523	0.031	0.023	0.017	0.194	0.139	0.02	0.031	0.098		0.0201823	0.019103	0.046832	0.328814	0.0731964	0.0286944	0.0387016	0.11462	0.0837679
1.37174	0.018	0.006	0.023	0.1	0.117	0.055	0.048	0.049		0.0117187	0.00498339	0.0633609	0.169492	0.0616114	0.0789096	0.0599251	0.0573099	0.0634138
max	1.536	1.204	0.363	0.59	1.899	0.697	0.801	0.855
	coca-GlyR
[coc]	DR 1	DR 2	DR 3	DR 4	DR 5	DR 6	DR 7											AVG
30	1.327	0.994	NaN	1.512	0.592	0.625	NaN			0.934507	1	NaN	1	0.821082	1	NaN		0.951118
10	1.42	0.941	0.363	1.448	0.721	0.62	0.712			1	0.94668	1	0.957672	1	0.992	1		0.985193
3.33333	1.226	0.859	0.343	1.133	0.644	0.538	0.653			0.86338	0.864185	0.944904	0.749339	0.893204	0.8608	0.917135		0.870421
1.11111	0.511	0.61	0.222	1.095	0.27	0.244	0.282			0.359859	0.613682	0.61157	0.724206	0.37448	0.3904	0.396067		0.495752
0.37037	0.097	0.151	0.076	0.133	0.062	0.045	0.065			0.0683099	0.151911	0.209366	0.087963	0.0859917	0.072	0.0912921		0.109548
0.123457	0.034	0.037	0.031	0.077	0.02	0.024	0.034			0.0239437	0.0372233	0.0853994	0.0509259	0.0277393	0.0384	0.0477528		0.0444835
0.0411523	0.06	0.037	0.017	0.078	0.025	0.015	0.049			0.0422535	0.0372233	0.046832	0.0515873	0.0346741	0.024	0.0688202		0.0436272
0.0137174	0.056	0.038	0.023		0.039	0.008	0.041			0.0394366	0.0382294	0.0633609	0	0.0540915	0.0128	0.0575843		0.037929
max	1.42	0.994	0.363	1.512	0.721	0.625	0.712
	a7-GlyR												AVG
[ACh]	DR 1	DR 2	DR 3
100	0.445	0.427	0.383							1	1	1	1
33.3333	0.438	0.415	0.358							0.98427	0.971897	0.934726	0.963631
11.1111	0.281	0.356	0.257							0.631461	0.833724	0.671018	0.712068
3.7037	0.13	0.189	0.116							0.292135	0.442623	0.302872	0.345877
1.23457	0.054	0.119	0.037							0.121348	0.278689	0.0966057	0.165548
0.411523	0.071	0.107	0.027							0.159551	0.250585	0.0704961	0.160211
0.137174	0.046	0.076	0.063							0.103371	0.177986	0.164491	0.148616
0.0457247	0.077	0.106	0.041							0.173034	0.248244	0.10705	0.176109
max	0.445	0.427	0.383
	a7-GlyR
[coc]	DR 1	DR 2	DR 3
100	0.053	0.079	0.079
33.3333	0.046	0.052	0.049
11.1111	0.032	0.038	0.034
3.7037	0.027	0.033	0.028
1.23457	0.032	0.049	0.043
0.411523	0.036	0.075	0.045
0.137174	0.031	0.061	0.045
0.0457247	0.05	0.083	0.071

## Sheet: 2j
coca-GlyR
	Rm			[Coca] uM					Normalized Rm		[Coca] uM
	0	0.3	1	3	10	30	WASH		0.3	1	3	10	30	WASH
Cell 1	300	275	115	50	40	30	290		0.916667	0.383333	0.166667	0.133333	0.1	0.966667
Cell 2	210	215	190	155	72.5	38	210		1.02381	0.904762	0.738095	0.345238	0.180952	1
Cell 3	255	275	250	230	95	52.5	320		1.07843	0.980392	0.901961	0.372549	0.205882	1.2549
Cell 4	770	NaN	430	270	NaN	NaN	915		NaN	0.558442	0.350649	NaN	NaN	1.18831
Cell 5	430	NaN	285	48	NaN	NaN	245		NaN	0.662791	0.111628	NaN	NaN	0.569767
Cell 6	575	NaN	NaN	105	NaN	NaN	675		NaN	NaN	0.182609	NaN	NaN	1.17391
Cell 7	665	NaN	330	32.5	NaN	NaN	675		NaN	0.496241	0.0488722	NaN	NaN	1.01504
Cell 8	130	137.5	160	170	23	0.15	NaN		1.05769	1.23077	1.30769	0.176923	0.00115385	NaN
Cell 9	117.5	135	140	70	45.5	38	NaN		1.14894	1.19149	0.595745	0.387234	0.323404	NaN
Cell 10	105	105	100	55	17.5	8	NaN		1	0.952381	0.52381	0.166667	0.0761905	NaN
Cell 11	170	160	150	26.5	14	4.5	NaN		0.941176	0.882353	0.155882	0.0823529	0.0264706	NaN
Cell 12	185	190	135	45	21	8	NaN		1.02703	0.72973	0.243243	0.113514	0.0432432	NaN
								AVG	1.02422	0.815698	0.443904	0.222226	0.119662	1.02409
								SEM	0.0214565	0.079458	0.110627	0.0360853	0.0315373	0.0659396
control neurons
	Rm			[Coca] uM					Normalized Rm		[Coca] uM
	0	0.3	1	3	10	30	WASH		0.3	1	3	10	30	WASH
Cell 1	480	NaN	NaN	480	NaN	NaN	480		NaN	NaN	1	NaN	NaN	1
Cell 2	210	215	215	225	215	215	165		1.02381	1.02381	1.07143	1.02381	1.02381	0.785714
Cell 3	192.5	190	185	177.5	167.5	170	170		0.987013	0.961039	0.922078	0.87013	0.883117	0.883117
Cell 4	335	365	345	375	380	385	405		1.08955	1.02985	1.1194	1.13433	1.14925	1.20896
Cell 5	200	215	215	225	265	215	165		1.075	1.075	1.125	1.325	1.075	0.825
Cell 6	95	95	95	90	95	92.5	90		1	1	0.947368	1	0.973684	0.947368
Cell 7	295	260	280	280	275	265	260		0.881356	0.949153	0.949153	0.932203	0.898305	0.881356
Cell 8	135	140	135	145	137.5	140	135		1.03704	1	1.07407	1.01852	1.03704	1
Cell 9	82.5	85	82.5	82.5	83	83.5	82.5		1.0303	1	1	1.00606	1.01212	1
Cell 10	295	295	305	302.5	302.5	310	305		1	1.0339	1.02542	1.02542	1.05085	1.0339
Cell 11	345	370	380	375	385	405	425		1.07246	1.10145	1.08696	1.11594	1.17391	1.23188
Cell 12	142.5	145	145	147.5	142.5	142.5	140		1.01754	1.01754	1.03509	1	1	0.982456
Cell 13	260	285	285	285	290	255	250		1.09615	1.09615	1.09615	1.11538	0.980769	0.961538
Cell 14	460	445	450	435	445	430	435		0.967391	0.978261	0.945652	0.967391	0.934783	0.945652
								AVG	1.02136	1.02047	1.02841	1.04109	1.01482	0.977639
								SEM	0.015562	0.0127251	0.0184919	0.0301379	0.0230531	0.0334281

## Sheet: 2k
coca-GlyR
	Rheobase (pA)				Normalized Rheobase
	PRE	3 uM	10 uM		3 uM	10 uM
Cell 1	110	200	NaN		1.81818	NaN
Cell 2	70	200	200		2.85714	2.85714
Cell 3	80	80	NaN		1	NaN
Cell 4	40	200	NaN		5	NaN
Cell 5	80	90	NaN		1.125	NaN
Cell 6	110	200	NaN		1.81818	NaN
Cell 7	120	200	200		1.66667	1.66667
Cell 8	120	NaN	200		NaN	1.66667
Cell 9	160	200	200		1.25	1.25
Cell 10	160	200	200		1.25	1.25
Cell 11	160	200	200		1.25	1.25
				Average	1.90352	1.65675
				SEM	0.384013	0.254131
	Rheobase (pA)				Normalized Rheobase
	PRE	3 uM	10 uM		3 uM	10 uM
Cell 1	20	30	NaN		1.5	NaN
Cell 2	100	NaN	20		NaN	0.2
Cell 3	140	140	150		1	1.07143
Cell 4	60	NaN	60		NaN	1
Cell 5	30	NaN	20		NaN	0.666667
Cell 6	160	200	NaN		1.25	NaN
Cell 7	160	NaN	160		NaN	1
Cell 8	130	NaN	130		NaN	1
Cell 9	130	NaN	60		NaN	0.461538
Cell 10	80	50	NaN		0.625	NaN
				Average	1.09375	0.771376
				SEM	0.18663	0.127267

## Sheet: 2l
	Control			coca-5HT3			coca-GlyR
	Cm(pF)	Rm (MOhm)	break in Vm (mV)	Cm(pF)	Rm (MOhm)	break in Vm (mV)	Cm(pF)	Rm (MOhm)	break in Vm (mV)
	28	220	-60	48	420	-50	83	220	-60
	56	230	-57	97	265	-53	35	500	-45
	75	140	-61	66	127	-59	53	420	-60
	89	230	-56	89	235	-67	36	470	-45
	105	115	-52	29	130	-64	24	320	-45
	96	96	-48	94	225	-67	34	190	-59
	55	230	-58	68	125	-51	23	750	-45
	76	135	-46	59	221	-61	120	160	-65
	43	86	-50	65	250	-69	94	148	-59
	43	220	-48	66	240	-58	75	155	-55
	81	320	-52	52	420	-54	72	122	-45
	96	182	-58				74	120	-65
	68	230	-55				126	146	-60
	45	505	-55
Average	68.2857	209.929	-54	66.6364	241.636	-59.3636	65.3077	286.231	-54.4615
SEM	6.35526	28.6731	1.26665	6.18837	30.7779	2.0506	9.61795	53.9328	2.26912
