# Supplementary material for: Cocaine chemogenetics blunts drug-seeking by synthetic physiology
Source: Nature. 2025 Aug 27;646(8085):746–53. doi: 10.1038/s41586-025-09427-8 (PMC12527922; doi:10.1038/s41586-025-09427-8)
Supplement: Supplementary file 5 — Source Data Fig. 3 [file 41586_2025_9427_MOESM5_ESM.xlsx]

## Sheet: 3e
Control
Session	Rat 1	Rat 2	Rat 3	Rat 4	Rat 5	Rat 6	Rat 7	Rat 8	Rat 9	Rat 10	Rat 11	Rat 12	Rat 13	Rat 14	Rat 15		Mean	SEM
1	80	37	94	133	75	99	55	122	42	28	69	116	43	36	17		69.7333	9.48355
2	127	96	122	184	120	122	80	200	106	59	127	122	80	121	59		115	10.1526
3	143	108	111	195	143	157	83	200	169	94	116	135	106	141	123		134.933	8.90824
4	114	128	163	200	124	123	109	200	132	94	105	189	109	176	109		138.333	9.52124
5	107	96	47	194	144	130	126	196	151	161	121	159	94	119	132		131.8	9.98437
6	90	124	46	188	139	115	59	200	109	117	126	57	103	144	90		113.8	11.3066
7	78	116	66	168	119	100	70	184	82	131	200	84	92	142	90		114.8	10.9153
8	85	115	85	200	136	109	57	186	83	144	194	106	86	181	104		124.733	11.9505
9	83	116	88	200	127	172	50	176	138	170	156	81	92	195	100		129.6	12.0841
10	98	113	94	200	177	177	38	161	200	157	134	95	96	172	109		134.733	12.1982
Coca-5HT3
Session	Rat 1	Rat 2	Rat 3	Rat 4	Rat 5	Rat 6	Rat 7	Rat 8	Rat 9	Rat 10	Rat 11						Mean	SEM
1	8	57	91	67	23	45	7	38	96	85	32						49.9091	9.6271
2	17	100	127	140	40	74	5	88	141	145	64						85.5455	15.1857
3	82	113	142	97	57	103	9	147	128	108	99						98.6364	11.8485
4	94	98	118	112	68	138	14	189	150	147	117						113.182	13.9413
5	102	96	106	115	75	110	65	193	107	142	126						112.455	10.2968
6	98	56	78	69	58	77	113	201	82	126	149						100.636	13.2954
7	96	42	85	93	51	84	92	200	62	114	162						98.2727	14.0862
8	72	38	113	134	65	138	84	200	68	115	200						111.545	16.1416
9	64	55	91	115	51	180	49	202	72	154	200						112.091	18.4699
10	106	54	134	139	102	156	72	220	92	127	200						127.455	15.2717

## Sheet: 3f
Control
Session	Rat 1	Rat 2	Rat 3	Rat 4	Rat 5	Rat 6	Rat 7	Rat 8	Rat 9	Rat 10	Rat 11	Rat 12	Rat 13	Rat 14	Rat 15		Mean	SEM
1	2	9	59	16	14	21	14	21	27	21	23	31	41	24	35		23.8667	3.58152
2	6	8	32	20	29	17	24	32	29	20	19	15	35	14	14		20.9333	2.31448
3	4	12	38	31	34	13	20	28	33	24	18	26	33	16	13		22.8667	2.59095
4	7	11	40	30	34	18	21	24	32	36	13	31	36	12	17		24.1333	2.76865
5	11	18	38	35	38	22	25	25	33	47	15	33	37	10	15		26.8	2.94748
6	28	28	40	27	32	19	18	28	31	40	13	27	40	9	13		26.2	2.5842
7	5	29	34	12	35	13	13	27	28	44	17	35	40	13	10		23.6667	3.20664
8	31	29	38	8	31	22	12	26	28	43	16	43	34	14	9		25.6	3.02025
9	33	29	38	20	41	20	17	35	31	45	31	45	33	8	9		29	3.05505
10	32	32	41	27	36	24	11	31	33	41	21	40	32	18	21		29.3333	2.29423
Coca-5HT3
Session	Rat 1	Rat 2	Rat 3	Rat 4	Rat 5	Rat 6	Rat 7	Rat 8	Rat 9	Rat 10	Rat 11						Mean	SEM
1	5	4	4	17	13	21	12	22	30	10	8						13.2727	2.54091
2	24	4	6	20	22	20	18	32	33	12	15						18.7273	2.7964
3	23	4	7	20	29	24	16	35	35	13	16						20.1818	3.10664
4	26	5	6	18	47	24	8	36	36	14	11						21	4.22976
5	28	9	10	14	22	25	9	37	42	21	20						21.5455	3.32856
6	26	9	5	16	23	22	8	31	36	19	15						19.0909	2.93708
7	26	11	4	19	24	26	10	32	24	21	17						19.4545	2.50949
8	25	11	3	20	30	32	3	31	9	21	14						18.0909	3.25703
9	27	12	5	21	32	31	7	32	21	23	14						20.4545	2.95531
10	29	16	5	20	38	32	9	30	18	24	19						21.8182	3.00853

## Sheet: 3g
Control
Dose	Rat 1	Rat 2	Rat 3	Rat 4	Rat 5	Rat 6	Rat 7	Rat 8	Rat 9	Rat 10	Rat 11	Rat 12	Rat 13	Rat 14	Rat 15		Mean	SEM
0.0625	7	24	75	60	68	55	20	52	41	66	7	4	15	7	57		37.2	6.71544
0.125	17	56	124	81	127	63	46	93	76	129	23	45	66	15	85		69.7333	9.77386
0.25	50	53	60	55	60*	46	35	60*	54	72	31	75	48	26	52		50.5385	3.68272
0.5	32	32	41	27	36	24	11	31	33	48	1	35	14	15	35		27.6667	3.23326
1	16	17	20	17	24	13	10	23	18	25	2	16	2	9	13		15	1.82052
Coca-5HT3
Dose	Rat 1	Rat 2	Rat 3	Rat 4	Rat 5	Rat 6	Rat 7	Rat 8	Rat 9	Rat 10	Rat 11						Mean	SEM
0.0625	40	20	0	51	42	20	2	64	3	19	92						32.0909	9.14927
0.125	42	24	5	66	77	83	5	73	6	40	54						43.1818	9.45179
0.25	36	24	5	44	61	51	2	41	1	35	33						30.2727	6.38293
0.5	21	13	4	16	34	19	7	28	18	24	26						19.0909	2.8265
1	14	8	3	5	18	14	5	17	6	14	15						10.8182	1.72521

## Sheet: 3h
Control
Dose	Rat 1	Rat 2	Rat 3	Rat 4	Rat 5	Rat 6	Rat 7	Rat 8	Rat 9	Rat 10	Rat 11	Rat 12	Rat 13	Rat 14	Rat 15		Mean	SEM
0.0625	0.4375	1.5	4.6875	3.75	4.25	3.4375	1.25	3.25	2.5625	4.125	0.4375	0.25	0.9375	0.4375	3.5625		2.325	0.419715
0.125	2.125	7	15.5	10.125	15.875	7.875	5.75	11.625	9.5	16.125	2.875	5.625	8.25	1.875	10.625		8.71667	1.22173
0.25	12.5	13.25	15	13.75		11.5	8.75		13.5	18	7.75	18.75	12	6.5	13		12.6346	0.920679
0.5	16	16	20.5	13.5	18	12	5.5	15.5	16.5	24	0.5	17.5	7	7.5	17.5		13.8333	1.61663
1	16	17	20	17	24	13	10	23	18	25	2	16	2	9	13		15	1.82052
Coca-5HT3
Dose	Rat 1	Rat 2	Rat 3	Rat 4	Rat 5	Rat 6	Rat 7	Rat 8	Rat 9	Rat 10	Rat 11						Mean	SEM
0.0625	2.5	1.25	0	3.1875	2.625	1.25	0.125	4	0.1875	1.1875	5.75						2.00568	0.571829
0.125	5.25	3	0.625	8.25	9.625	10.375	0.625	9.125	0.75	5	6.75						5.39773	1.18147
0.25	9	6	1.25	11	15.25	12.75	0.5	10.25	0.25	8.75	8.25						7.56818	1.59573
0.5	10.5	6.5	2	8	17	9.5	3.5	14	9	12	13						9.54545	1.41325
1	14	8	3	5	18	14	5	17	6	14	15						10.8182	1.72521
