# Supplementary material for: Cocaine chemogenetics blunts drug-seeking by synthetic physiology
Source: Nature. 2025 Aug 27;646(8085):746–53. doi: 10.1038/s41586-025-09427-8 (PMC12527922; doi:10.1038/s41586-025-09427-8)
Supplement: Supplementary file 6 — Source Data Fig. 4 [file 41586_2025_9427_MOESM6_ESM.xlsx]

## Sheet: 4d
Control Striatum															Control Cerebellum
Time (min)	Rat 1	Rat 2	Rat 3	Rat 4	Rat 5	Rat 6	Rat 7	Rat 8	Rat 9		Mean	SEM			Time (min)	Rat 1	Rat 2	Rat 3	Rat 4	Rat 5	Rat 6	Rat 7	Rat 8	Rat 9		Mean	SEM
60	105.145	102.539	106.156	98.91	106.868	107.998	97.8339	109.875	104.501		104.425	1.34044			60	115.721	101.357	104.071	101.388	105.539	105.845	101.869	101.053	98.6709		103.946	1.66074
63	106.209	100.776	103.763	104.994	107.42	110.383	99.5874	96.5897	115.751		105.053	1.94102			63	112.913	96.6871	103.084	105.285	108.337	104.837	101.825	95.0714	104.117		103.573	1.81709
66	107.274	100.568	101.344	100.369	105.985	93.3563	102.192	102.324	101.128		101.615	1.30767			66	107.296	102.06	106.368	101.166	107.8	105.408	100.598	99.8322	103.502		103.781	1.00997
69	103.407	109.982	97.1625	107.556	98.8826	97.0864	113.048	100.183	96.497		102.645	2.06059			69	102.261	108.624	101.009	99.9089	100.978	100.642	102.029	98.1782	101.627		101.695	0.95816
72	96.2161	99.7902	104.341	95.2098	100.796	93.3563	96.261	105.554	100.776		99.1445	1.39329			72	100.936	98.5743	102.414	99.0798	101.046	104.817	95.8093	101.228	103.166		100.786	0.892999
75	96.5419	96.8079	95.5321	96.4906	97.3738	99.7509	92.6766	101.637	97.8812		97.188	0.841801			75	97.0636	98.4306	96.8955	101.694	97.9773	102.471	96.0175	97.371	94.7569		98.0752	0.839224
78	102.885	99.479	102.869	95.3521	92.1481	99.1926	105.106	100.668	100.046		99.7495	1.32646			78	97.2308	103.062	99.8729	103.989	94.2586	100.11	107.891	99.6482	102.589		100.961	1.32667
81	98.7361	97.6637	93.3233	97.131	99.5818	102.567	100.774	94.1265	90.1544		97.1175	1.31174			81	97.8293	99.0921	96.0599	101.05	94.4247	95.0763	103.74	108.933	101.342		99.7275	1.54741
84	99.1705	95.3297	102.053	94.0712	88.9465	101.451	95.2811	97.68	101.43		97.2682	1.43702			84	93.6836	96.6037	97.1423	94.853	99.0328	95.7405	100.011	98.339	98.2073		97.0682	0.684981
87	88.8081	96.2114	100.896	102.717	106.096	94.4474	104.384	96.6705	93.6026		98.2036	1.89286			87	89.6405	97.8108	96.8107	94.7808	94.0292	93.3269	95.0027	99.13	94.5845		95.0129	0.919855
90	95.6078	100.853	92.5607	107.2	95.9018	100.411	92.8571	94.6918	98.2336		97.5908	1.55565			90	85.425	97.6981	96.2732	96.8053	96.5772	91.7267	95.2059	101.216	97.4382		95.374	1.49264
92	94.9343	97.6377	104.21	95.8858	97.5578	98.5582	85.1986	97.0743	99.8948		96.7723	1.69897			92	98.0117	95.1426	95.6552	98.6187	113.096	98.439	89.61	107.326	97.7491		99.2942	2.3108
94	87.5916	100.853	90.1941	100.796	93.8042	93.8891	94.7653	95.2571	91.5387		94.2988	1.47278			94	97.3923	98.28	93.3521	94.0172	108.63	90.4245	99.3175	111.808	95.0381		98.6955	2.37203
96	81.7913	94.0849	84.7772	89.3036	93.9146	88.6872	94.5075	96.1455	89.5252		90.3041	1.60882			96	87.0108	96.6834	89.7335	93.7647	110.32	99.3477	96.1869	106.123	98.82		97.5545	2.44531
98	83.6813	101.631	93.034	94.8184	93.0314	95.5132	92.7024	92.4709	88.6695		92.8392	1.62384			98	91.0695	99.1416	89.7215	95.494	97.7888	92.4221	96.4652	98.8081	95.422		95.1481	1.12892
100	80.3357	84.5934	81.5428	90.2643	85.2665	91.8591	86.2558	94.7322	90.0286		87.2087	1.6089			100	88.169	90.0456	92.7842	96.926	107.325	90.7724	96.3718	103.323	96.3806		95.7886	2.09853
102	82.4864	76.2171	85.8553	91.296	97.1898	86.9363	82.9293	83.1027	89.9028		86.2129	2.02366			102	85.7546	89.3913	90.2542	99.3383	97.4858	97.4462	91.4183	99.6506	97.1643		94.2115	1.6832
104	85.2671	77.1507	90.2204	95.53	87.2537	84.9823	93.4502	97.155	87.3859		88.7106	2.06096			104	82.1587	84.4032	84.2479	101.188	103.7	94.3701	102.579	102.649	86.6924		93.5542	3.05806
106	80.0099	72.7161	81.6743	96.7397	90.1977	91.8084	84.1929	87.8272	76.9157		84.6758	2.55794			106	83.1256	88.0681	92.0344	99.9105	100.771	97.359	101.755	98.1843	96.7145		95.3248	2.10355
108	85.9623	66.4144	87.2227	87.3824	76.4344	86.8094	86.952	89.3212	83.1324		83.2923	2.45328			108	87.5405	85.0233	88.9859	94.6697	98.4022	90.6251	101.859	96.7875	99.1499		93.6714	1.94989
110	77.7071	79.3031	85.6713	95.4944	77.98	90.3112	87.0552	85.687	83.5854		84.755	1.97157			110	83.2457	86.3477	83.2022	99.357	99.6684	104.27	104.124	99.3469	90.6273		94.4655	2.88102
112	76.2516	85.6567	83.2258	96.3127	84.9353	89.3469	84.8891	89.1597	79.1054		85.4315	1.96277			112	78.4963	90.2529	85.1702	98.8466	99.8508	89.7751	93.9372	104.04	93.4068		92.6418	2.61541
114	72.2544	74.9723	79.4918	96.2416	85.4873	89.3216	84.8891	90.6538	82.931		84.027	2.54506			114	79.9563	86.7736	84.5913	99.3009	91.4377	91.5694	101.395	97.6633	92.8206		91.7231	2.36109
116	81.0744	83.7377	76.8622	97.7003	94.6874	83.5613	85.7659	87.9483	81.9243		85.918	2.20981			116	80.1371	88.4569	86.3208	97.055	97.2189	94.0657	100.099	96.8411	89.4596		92.1838	2.16595
118	75.2306	72.1456	86.6179	95.779	79.5992	83.2061	89.9691	85.4851	78.0734		82.9007	2.48637			118	81.3417	87.0884	88.5354	96.7471	91.7343	90.1678	99.6466	98.6391	94.7054		92.0673	1.99136
120	77.6637	80.2367	81.0695	94.2847	85.0825	89.8544	84.9407	83.4257	87.3859		84.8826	1.70696			120	80.6535	81.4345	89.2495	104.062	90.6297	95.5812	94.4194	93.7157	93.2889		91.4483	2.40331
Coca-5HT3 Striatum															Coca-5HT3 Cerebellum
Time (min)	Rat 1	Rat 2	Rat 3	Rat 4	Rat 5						Mean	SEM			Time (min)	Rat 1	Rat 2	Rat 3	Rat 4	Rat 5						Mean	SEM
60	89.389	103.754	99.8853	105.963	103.358						100.47	2.93618			60	109.887	115.723	110.287	109.732	110.722						111.27	1.12634
63	96.6926	103.49	96.1653	101.731	97.5006						99.116	1.46903			63	106.281	108.089	109.199	107.159	106.479						107.441	0.541418
66	100.821	115.116	105.642	100.673	104.999						105.45	2.62601			66	106.727	105.558	103.606	106.651	103.422						105.193	0.716387
69	101.252	105.774	103.162	97.1609	102.222						101.914	1.40688			69	104.12	98.1026	105.247	103.084	98.9021						101.891	1.43072
72	102.794	95.3199	103.65	100.567	96.0111						99.6684	1.71336			72	102.698	97.83	101.812	100.24	99.9771						100.511	0.837297
75	100.186	106.536	100.616	100.927	98.9649						101.446	1.31544			75	93.3658	105.697	97.3989	95.6273	94.336						97.2849	2.20874
78	97.1916	96.052	98.7781	102.535	91.3406						97.1795	1.82488			78	96.7066	101.662	99.6764	96.9388	96.9023						98.3773	0.987806
81	100.322	95.7298	99.7967	97.5841	103.787						99.4438	1.36033			81	98.2306	94.0322	99.0443	97.5852	99.5362						97.6857	0.972773
84	108.17	97.1062	92.4896	100.462	99.5456						99.5545	2.5588			84	88.5641	92.4947	93.2606	93.2613	93.488						92.2137	0.927797
87	104.336	96.6962	100.129	96.9916	102.727						100.176	1.51766			87	99.7613	91.029	91.5751	93.0695	97.7318						94.6333	1.74193
90	98.8474	84.4262	99.686	95.4047	99.5456						95.582	2.89568			90	93.6603	89.7827	88.8924	96.6536	98.5042						93.4987	1.87165
92	93.88	85.6854	100.948	96.1876	102.752						95.8906	3.00775			92	119.638	102.732	91.0498	90.7059	92.8804						99.4012	5.51592
94	97.4411	76.9587	97.6931	93.1196	98.4347						92.7294	4.05127			94	106.175	97.2409	90.856	98.7257	89.6674						96.5331	2.98034
96	109.122	90.4001	98.9996	94.3468	96.1121						97.7961	3.15565			96	111.836	94.3502	93.9804	94.052	86.5293						96.1496	4.18906
98	108.918	94.0021	102.409	86.518	101.086						98.5867	3.8358			98	109.865	93.7085	92.4933	94.5468	92.6441						96.6515	3.32436
100	106.763	98.6582	93.5082	89.9669	96.7937						97.1381	2.82556			100	100.544	86.6941	93.1539	92.3182	88.9575						92.3336	2.35894
102	100.299	87.1789	95.0803	91.977	91.1386						93.1348	2.18985			102	105.652	97.2678	90.6414	93.84	92.4573						95.9716	2.65223
104	109.349	94.4706	95.8553	96.1664	90.7347						97.3152	3.15958			104	106.408	90.539	92.0177	94.6865	87.5329						94.2368	3.25483
106	99.7546	91.7472	91.6039	92.5483	100.707						95.2722	2.03629			106	100.761	99.0341	93.9795	87.415	89.802						94.1983	2.5675
108	104.246	83.4012	92.2239	89.0782	95.3295						92.8557	3.46341			108	101.067	86.757	87.2319	90.8301	82.5759						89.6923	3.13035
110	96.0348	80.8828	98.6453	90.644	97.2229						92.686	3.24651			110	101.647	97.2513	92.7083	90.9994	91.1593						94.753	2.06096
112	100.095	82.9034	100.35	90.1997	96.617						94.0331	3.33088			112	93.9039	92.4274	91.13	89.5095	80.8515						89.5645	2.29562
114	98.87	77.7494	97.3832	91.448	99.798						93.0497	4.09182			114	102.874	100.975	88.3929	89.8623	90.472						94.5151	3.05837
116	104.427	85.334	100.682	88.0415	90.3812						93.7732	3.72036			116	92.4624	96.6816	87.2553	90.8505	81.1921						89.6884	2.60822
118	102.386	88.3502	93.8625	96.1876	90.457						94.2486	2.44222			118	101.026	100.329	88.2989	86.6945	86.3259						92.5349	3.34257
120	91.884	94.3828	101.635	80.7629	95.077						92.7482	3.40188			120	89.1582	81.0032	88.2432	89.603	78.5924						85.32	2.29691

## Sheet: 4g
Saline											Cocaine 5 mg/kg
Time	Rat 1	Rat 2	Rat 3	Rat 4	Rat 5	Rat 6	Mean	SEM		Time	Rat 1	Rat 2	Rat 3	Rat 4	Rat 5	Rat 6	Mean	SEM
-1	-0.14	0.104522	0.063	-0.482481	-0.01065	-0.47356	-0.156528	0.107183		-1	0.189092	0.00306	0.0368677	-0.171514	0.197717	0.283535	0.0897929	0.067737
0	0	0	0	-0.20136	-0.222101	0.256352	-0.0278515	0.0709311		0	0	0	0	0	0	0	0	0
1	-0.0667745	-0.251328	-0.175442	-0.49403	-0.357865	-0.55119	-0.316105	0.0763357		1	0.125673	-0.0699864	0.152137	-0.158998	0.0221103	0.0840406	0.0258294	0.049216
2	-0.0281027	-0.542928	-0.222641	-0.668905	-0.628575	-1.59784	-0.614832	0.221559		2	0.34268	-0.0541059	0.65498	-0.141799	-0.0990929	0.676971	0.229939	0.154956
3	-0.0164835	-0.798771	-0.26978	-0.14651	-0.834966	-1.00205	-0.511427	0.169753		3	0.6137	0.476797	1.88998	0.542964	0.315251	0.712643	0.758556	0.23278
4	-0.00889493	-0.973982	-0.393992	-0.758957	-0.57976	0.50501	-0.368429	0.220354		4	0.797274	0.925196	2.61097	0.574377	0.415859	0.848506	1.0287	0.325694
5	-0.00873233	-1.14396	-0.476295	-1.03604	-1.08768	-0.20792	-0.660105	0.201726		5	1.22987	1.25401	3.17838	1.25488	0.280039	0.335748	1.25549	0.428003
6	0.0494267	-1.19292	-0.6353	-1.03321	-1.38729	-0.963816	-0.860518	0.208742		6	1.399	1.38603	3.37822	1.49731	0.296602	0.56765	1.4208	0.44086
7	0.0923752	-1.21899	-0.685307	-0.829302	-1.48723	-1.21628	-0.890789	0.229639		7	1.39503	1.75269	3.42266	2.29991	0.320983	1.63941	1.80511	0.41882
8	0.454805	-1.26329	-0.798609	-1.22311	-1.62864	-1.4937	-0.992091	0.311698		8	1.67193	1.96922	3.28766	2.2806	0.576905	1.2461	1.83874	0.377841
9	0.322724	-1.26032	-0.800122	-1.41189	-1.64639	-1.48894	-1.04749	0.298347		9	1.77729	2.10129	2.8254	2.6993	0.430336	1.7436	1.92954	0.352607
10	0.516008	-1.28155	-1.03527	-1.63398	-1.76091	-0.902427	-1.01635	0.335044		10	1.66715	2.31266	2.50734	2.58561	1.16695	0.977028	1.86946	0.285603
11	0.58907	-1.41635	-0.994409	-1.57722	-1.68709	-2.28931	-1.22922	0.402114		11	1.6386	2.49543	2.46797	3.87411	0.606024	2.59741	2.27992	0.44487
12	0.746427	-1.32125	-1.075	-1.70353	-2.09463	-1.76806	-1.20267	0.416151		12	1.95726	2.54568	2.0788	2.65192	0.819713	2.60546	2.10981	0.283908
13	0.872765	-1.46852	-1.31573	-1.7777	-2.13244	-2.55171	-1.39556	0.489309		13	1.603	2.23843	1.91789	2.97865	1.08173	2.10135	1.98684	0.260218
14	1.0571	-1.51461	-1.54144	-1.80089	-2.4131	-2.47357	-1.44775	0.529038		14	1.849	2.2953	1.64773	2.62746	1.35063	2.78742	2.09292	0.232214
15	0.855518	-1.45653	-1.21358	-1.83221	-2.32346	-2.27161	-1.37365	0.480293		15	1.34499	2.273	1.22059	3.74931	1.03178	2.41542	2.00585	0.419561
16	0.809092	-1.3886	-1.48463	-1.85715	-2.19653	-1.7527	-1.31175	0.440019		16	1.5856	2.16093	1.00501	2.89685	1.37824	2.62291	1.94159	0.30255
17	0.927916	-1.56813	-1.63341	-2.08482	-2.56394	-1.65844	-1.43014	0.49622		17	1.28244	2.06602	0.801944	2.5132	1.10735	1.84642	1.6029	0.264085
18	0.731493	-1.44551	-1.6959	-2.39577	-2.53822	-2.07933	-1.57054	0.490135		18	1.17564	1.95615	0.485041	2.97747	1.51225	1.95556	1.67702	0.343803
19	0.819306	-1.38928	-1.70252	-2.23381	-2.92265	-1.73805	-1.52783	0.517909		19	1.43	1.84671	0.272709	2.8958	1.19002	1.67692	1.55203	0.35075

## Sheet: 4h
Saline											Cocaine 5 mg/kg
Time	Rat 1	Rat 2	Rat 3	Rat 4	Rat 5		Mean	SEM		Time	Rat 1	Rat 2	Rat 3	Rat 4	Rat 5		Mean	SEM
-1	0.291087	-0.268805	1.0677	-0.60818	-0.276362		0.041088	0.294516		-1	-0.252841	0.00149359	-0.288649	0	-0.068987		-0.121797	0.0623843
0	-0.105362	-0.2366	0	0.60541	0.742299		0.201149	0.197776		0	0.192274	0	-0.195801	0.701279	1.05634		0.350818	0.23104
1	0.2577	-0.132203	0.29743	-0.202768	-0.443929		-0.0447542	0.141514		1	0.263994	-0.223742	0.306267	0.135819	0.128461		0.12216	0.0932434
2	0.909509	-0.235334	-0.387207	-0.283334	-0.925784		-0.18443	0.299983		2	0.0461047	-0.300295	0.529482	0.153993	-0.208659		0.0441251	0.146658
3	1.09651	-0.141004	-0.763617	-0.455465	-0.715266		-0.195768	0.341523		3	-0.261261	-0.498013	0.726845	0.253474	-0.0710873		0.0299915	0.213235
4	1.36096	-0.14028	-0.517993	-0.653951	-1.1431		-0.218873	0.426323		4	-0.331502	-0.41818	0.688091	0.216943	-0.167869		-0.00250333	0.204138
5	1.00689	0.334652	-0.346051	-0.80047	-1.21215		-0.203426	0.396782		5	0.229391	0.565423	0.942302	0.377618	-0.113092		0.400328	0.175261
6	1.06916	0.584355	-0.806858	-0.841108	-1.19239		-0.237369	0.446269		6	0.226843	1.85599	1.10452	0.375	0.00549542		0.71357	0.339917
7	1.17246	0.640432	-0.884721	-0.931182	-1.32577		-0.265757	0.491894		7	0.473326	2.56122	0.744588	0.565089	-0.140459		0.840752	0.455138
8	0.844015	0.57536	-1.04724	-0.768986	-1.30125		-0.33962	0.438634		8	0.491918	2.70271	0.606925	0.401086	-0.091081		0.822312	0.484931
9	1.2986	1.12548	-0.53367	-0.878912	-1.39752		-0.0772043	0.544684		9	0.360513	2.54826	0.654989	0.521953	0.0658008		0.830303	0.440588
10	1.25358	1.13693	-0.326031	-1.41797	-1.54668		-0.180034	0.600467		10	0.816798	2.42222	0.738957	0.590906	0.0134026		0.916458	0.401887
11	1.0084	0.64526	-0.469837	-1.22112	-1.43757		-0.294973	0.488707		11	0.660349	1.92536	0.58114	0.224407	-0.0928128		0.659688	0.343789
12	0.900981	0.784538	-0.273843	-1.66022	-1.90858		-0.431426	0.590366		12	0.479975	1.74409	0.456201	0.457607	-0.196129		0.588349	0.316026
13	0.761245	0.827296	-0.322417	-1.45306	-1.72641		-0.382669	0.535143		13	0.461251	1.68541	0.563078	0.35785	-0.271289		0.559259	0.316876
14	0.731821	0.757527	-0.0209492	-1.52721	-1.53049		-0.317858	0.513781		14	0.0124553	1.42811	0.439406	0.281606	-0.278851		0.376546	0.289902
15	0.738136	0.45547	-0.396855	-1.5958	-2.10634		-0.581079	0.556991		15	-0.189638	1.27957	0.411955	0.150888	-0.240412		0.282473	0.276097
16	0.509361	0.261893	0.0273003	-1.67102	-1.94837		-0.564166	0.516033		16	-0.306585	1.21918	0.197614	0.683281	-0.435043		0.271688	0.308747
17	0.675178	0.138692	0.418646	-1.87526	-2.03906		-0.53636	0.586784		17	-0.491854	1.50081	0.2795	0.0250286	-0.303742		0.201949	0.350817
18	0.448873	0.0223901	0.555106	-1.74363	-1.91254		-0.52596	0.539676		18	-0.404614	1.92728	0.168766	0.241045	-0.513529		0.28379	0.437364
19	0.447202	-0.311799	0.685127	-1.90598	-1.99791		-0.616673	0.569632		19	-0.377485	2.64584	0.301669	0.093632	-0.460319		0.440667	0.569372

## Sheet: 4i
Control
Dose	Rat 1	Rat 2	Rat 3	Rat 4	Rat 5	Rat 6		Mean	SEM
5 mg/kg	1.10636e+06	625102	499430	534300	481000	207530		575620	120566
10 mg/kg	1.06377e+06	869765	258346	365520	172520	350970		513482	148258
20 mg/kg	543312	940737	382973	597550	499710	423680		564660	81665.1
Coca-5HT3
Dose	Rat 1	Rat 2	Rat 3	Rat 4	Rat 5			Mean	SEM
5 mg/kg	-172031	384223	532188	-477527	-582145			-63058.3	224443
10 mg/kg	537591	787483	404806	428321	-420452			347550	203628
20 mg/kg	-332785	-760751	326619	420379	493647			29421.8	246196
