# Supplementary material for: Cocaine chemogenetics blunts drug-seeking by synthetic physiology
Source: Nature. 2025 Aug 27;646(8085):746–53. doi: 10.1038/s41586-025-09427-8 (PMC12527922; doi:10.1038/s41586-025-09427-8)
Supplement: Supplementary file 7 — Source Data Extended Data Fig. 2 [file 41586_2025_9427_MOESM7_ESM.xlsx]

## Sheet: ED Fig. 2a
coca5HT3						Max normalized
Choline Conc (uM)	DR 1	DR 2	DR 3	DR 4						AVG
3000	0.537	0.556	0.18	0.206		1	1	1	1	1
1000	0.216	0.294	0.064	0.065		0.402235	0.528777	0.355556	0.315534	0.400525
333.333	0.045	0.05	0.01	0.016		0.0837989	0.0899281	0.0555556	0.0776699	0.0767381
111.111	0.02	0.024	0.01	0.011		0.0372439	0.0431655	0.0555556	0.0533981	0.0473408
37.037	0.023	0.018	0.014	0.011		0.0428305	0.0323741	0.0777778	0.0533981	0.0515951
12.3457	0.031	0.025	0.005	0.025		0.0577281	0.044964	0.0277778	0.121359	0.0629573
4.11523	0.026	0.029	0.005	0.024		0.0484171	0.0521583	0.0277778	0.116505	0.0612145
1.37174	0.056	0.037	0.008	0.006		0.104283	0.0665468	0.0444444	0.0291262	0.0611001
max	0.537	0.556	0.18	0.206

## Sheet: ED Fig. 2b
coca-5HT3
conc (uM)	cocaine	benzoyl ecgonine	ecgonine
30	0.86	0.088	0.084
10	1.02	0.074	0.084
3.33333	0.825	0.097	0.053
1.11111	0.363	0.062	0.07
0.37037	0.098	0.072	0.073
0.123457	0.063	0.088	0.065
0.0411523	0.051	0.091	0.046
0.0137174	0.067	0.07	0.052

## Sheet: ED Fig. 2c
coca-5HT3
conc (uM)	cocaine	Morphine	Heroin	Oxycodone	Nicotine	Amphetamine	Methamphetamine
30	0.864	0.121	0.105	0.117	0.238	0.055	0.204
10	1.023	0.069	0.109	0.081	0.163	0.028	0.224
3.3	0.825	0.057	0.036	0.067	0.057	0.024	0.149
1.1	0.363	0.066	0.076	0.083	0.04	0.039	0.128
0.37	0.098	0.04	0.054	0.066	0.045	0.049	0.136
0.123	0.063	0.114	0.046	0.086	0.216	0.058	0.256
0.041	0.051	0.055	0.057	0.062	0.086	0.048	0.148
0.0137	0.067	0.063	0.058	0.109	0.106	0.05	0.198

## Sheet: ED Fig. 2d
a75HT3
[Nicotine] uM	DR 1	DR 2	DR 3	DR 4	DR 5	DR 6								AVG
100	0.291	0.531	0.517	NaN	0.531	0.517		0.598765	0.958484	0.850329	NaN	0.958484	0.850329	0.802526
33.3333	0.41	0.538	0.561	0.41	0.538	0.561		0.843621	0.971119	0.922697	0.843621	0.971119	0.922697	0.895265
11.1111	0.486	0.554	0.608	0.486	0.554	0.608		1	1	1	1	1	1	1
3.7037	0.406	0.27	0.317	0.406	0.27	0.317		0.835391	0.487365	0.521382	0.835391	0.487365	0.521382	0.669882
1.23457	0.056	0	0.059	0.056	0	0.059		0.115226	0	0.0970395	0.115226	0	0.0970395	0.081873
0.411523	0.002	0.017	0	0.002	0.017	0		0.00411523	0.0306859	0	0.00411523	0.0306859	0	0.00972909
0.137174	0.001	0.001	0.001	0.001	0.001	0.001		0.00205761	0.00180505	0.00164474	0.00205761	0.00180505	0.00164474	0.00189125
0.0457247	0	0.012	0.007	0	0.012	0.007		0	0.0216606	0.0115132	0	0.0216606	0.0115132	0.00829345
max	0.486	0.554	0.608	0.486	0.554	0.608
coca5HT3
[Nicotine] uM	DR 1	DR 2	DR 3	DR 4										AVG
3000	0.477	0.607	0.383	0.555				1	1	1	1			1
1000	0.336	0.44	0.187	0.455				0.704403	0.724876	0.488251	0.81982			0.684337
333	0.285	0.313	0.058	0.305				0.597484	0.515651	0.151436	0.54955			0.45353
111	0.121	0.227	0.02	0.167				0.253669	0.37397	0.0522193	0.300901			0.24519
37	0.068	0.119	0.007	0.068				0.142558	0.196046	0.0182768	0.122523			0.119851
12.3333	0.038	0.051	0.016	0.022				0.0796646	0.0840198	0.0417755	0.0396396			0.0612749
4.11111	0.026	0.024	0.024	0.037				0.0545073	0.0395387	0.0626632	0.0666667			0.055844
1.37037	0.051	0.055	0.008	0.018				0.106918	0.0906096	0.0208877	0.0324324			0.062712
max	0.477	0.607	0.383	0.555
