# Supplementary material for: Cocaine chemogenetics blunts drug-seeking by synthetic physiology
Source: Nature. 2025 Aug 27;646(8085):746–53. doi: 10.1038/s41586-025-09427-8 (PMC12527922; doi:10.1038/s41586-025-09427-8)
Supplement: Supplementary file 8 — Source Data Extended Data Fig. 3 [file 41586_2025_9427_MOESM8_ESM.xlsx]

## Sheet: ED Fig 3a
coca-5HT3
conc (uM)	Anandamide	Aspartate	D-serine	cocaine	GABA	Glutmate	Norepinephrine	Epinephrine	Serotonin	adenosine	Dopamine	Glycine	Histamine
1000	0.149	0.232	0.145	NaN	0.066	0.028	NaN	NaN	0.112	NaN	0.106	0.232	0.086
333.333	0.021	0.088	0.06	NaN	0.05	0.048	0.043	0.325	0.156	NaN	0.039	0.108	0.051
111.111	0.073	0.072	0.111	NaN	0.023	0.031	0.059	0.188	0.115	NaN	0.052	0.053	0.056
37.037	0.011	0.074	0.062	0.885	0.055	0.041	0.059	0.029	0.082	0.053	0.017	0.042	0.028
12.3457	0.046	0.025	0.037	1.106	0.041	0	0.077	0.06	0.101	0.079	0.04	0.032	0.035
4.11523	0.024	0.048	0.053	0.793	0.038	0.022	0.094	0.045	0.19	0.097	0.058	0.039	0.044
1.37174	0.085	0.034	0.061	0.237	0.099	0.069	0.081	0.141	0.295	0.045	0.062	0.03	0.016
0.457247	0.053	0.065	0.104	0.103	0.157	0.109	0.151	0.136	NaN	0.126	0.119	0.223	0.136

## Sheet: ED Fig 3b
coca-5HT3		Max normalized Response
conc (uM)	Cocaine	Benztropine	Methylatropine	Hyoscyamine	Ipatropium	Methscopolamine	Oxitroprium	Scopolamine	n-Butylscopolamine	Tiotropium	Trospium	Procaine	Lidocaine
100	0.965596	1.05092	0.936048	0.010582	0.0398409	0.397348	0.133858	0.0598026	0.0353215	0.243231	0.037037	0.165989	0.151924
33.3	0.841858	0.590058	0.72575	0.121693	0.0397928	0.114087	0.0361121	0.0637125	0.0412549	0.159023	0.121693	0.142966	0.187871
11.1	0.76529	0.293083	0.364985	0.0952381	0.0592128	0.03432	0.133867	0.0495316	0.0736623	0.0437851	0.100529	0.156209	0.136893
3.7	0.5001	0.139873	0.0731543	0.0846561	0.335793	0.0895879	0.047773	0.0644841	0.0573053	0.0322497	0.206349	0.132479	0.111909
1.2	0.180572	0.0801665	0.0332323	0.21164	0.0521005	0.0671062	0.052772	0.12109	0.0768881	0.0829172	0.185185	0.12606	0.0990278
0.41	0.12234	0.0373297	0.0509741	0.142857	0.0792125	0.0828931	0.0719943	0.0795089	0.0729104	0.0408856	0.0952381	0.0770152	0.08994
0.137	0.0731291	0.0573243	0.0915866	0.100529	0.0335097	0.0161081	0.0492301	0.0619489	0.0742806	0.0528388	0.126984	0.0776643	0.110597
0.046	0.103328	0.0998487	0.0948118	0.047619	0.108782	0.0586522	0.0376458	0.0967484	0.104627	0.137984	0.153439	0.0945271	0.180269
Replicates
	Benztropine	Cocaine	Methylatropine
	0.898462	1	1.01846
	0.606154	0.403077	0.535385
	0.230769	0.76	0.163077
	0.150769	0.590769	0.0369231
	0.113846	0.138462	0.0553846
	0.0369231	0.0738462	0.0246154
	0.0307692	0.00307692	0.0492308
	0.0184615	0.0276923	0.0215385
	724-5
	Benztropine	Cocaine	Methylatropine
	0.931548	1	0.869048
	0.666667	0.979167	0.800595
	0.241071	0.89881	0.434524
	0.110119	0.755952	0.0714286
	0.0684524	0.255952	0.0178571
	0.0327381	0.0625	0.0119048
	0.104167	0.0625	0.0297619
	0.10119	0.0327381	0.0565476
	731-4
	Benztropine	Cocaine	Methylatropine
	1.32275	NaN	0.920635
	0.497354	1	0.84127
	0.407407	0.984127	0.497354
	0.15873	0.68254	0.111111
	0.0582011	0.291005	0.026455
	0.042328	0.169312	0.116402
	0.037037	0.026455	0.195767
	0.179894	0.121693	0.206349
	1024-1a
		Cocaine
		0.862385
		1
		0.626911
		0.238532
		0.0948012
		0.186544
		0.110092
		0.180428
	1024-1b
		Cocaine
		1
		0.827044
		0.556604
		0.232704
		0.122642
		0.119497
		0.163522
		0.154088
