# Supplementary material for: Cocaine chemogenetics blunts drug-seeking by synthetic physiology
Source: Nature. 2025 Aug 27;646(8085):746–53. doi: 10.1038/s41586-025-09427-8 (PMC12527922; doi:10.1038/s41586-025-09427-8)
Supplement: Supplementary file 9 — Source Data Extended Data Fig. 4 [file 41586_2025_9427_MOESM9_ESM.xlsx]

## Sheet: ED Fig. 4
	ASEM						Two sites - Fit Ki		ASEM
	log(M)	DR1	DR2	DR3			Best-fit values
	-13	111.346	109.984				logKiLo	-6.722	-6.488	-5.891
	-11	97.033	84.779	104.521			HotNM	= 2.000	= 2.000	= 2.000
	-10.5	94.278	80.663	86.79			HotKdNMLo	= 0.1500	= 0.1500	= 0.1500
	-10	78.63	99.734	90.884			logKiHi	-11.33	-11.28	-10.47
	-9.5	73.805	71.082	77.209			HotKdNMHi	= 0.1500	= 0.1500	= 0.1500
	-9		68.4	67.719			Top	108.2	99.61	97.94
	-8.5	58.761	45.827	64.888			Bottom	-0.2261	-1.876	-13.02		MEAN	SEM
	-8		67.668	43.16			FractionHi	0.4342	0.3061	0.4229		0.387733	0.0409468
	-7	64.248	83.99	53.356			KiLo	1.897e-07	3.252e-07	1.284e-06		5.99633e-07	3.44412e-07
	-6.5	51.256	70.998	34.237			KiHi	4.646e-12	5.231e-12	3.394e-11		1.46057e-11	9.66864e-12
	-6	39.688	59.43	60.791
	-5.5	32.147	34.87	51.889
	-5	13.773		20.58
	-4	0	2.042	-2.042
	Cocaine						Two sites - Fit Ki		Cocaine
	log(M)	DR1	DR2				Best-fit values
	-13	100.546	98.09				logKiLo	-5.872	-6.466
	-11		91.338				HotNM	= 2.000	= 2.000
	-10		79.023				HotKdNMLo	= 0.1500	= 0.1500
	-9	72.343	49.428				logKiHi	-10.61	-11.39
	-8	67.385	47.743				HotKdNMHi	= 0.1500	= 0.1500
	-7.5	71.728	71.728				Top	100.5	97.8
	-7	70.9	74.174				Bottom	2.185	3.88			MEAN	SEM
	-6.5	51.124	74.04				FractionHi	0.3742	0.3845			0.37935	0.00515
	-6	57.625	37.983				KiLo	1.342e-06	3.422e-07			8.421e-07	4.999e-07
	-5.5	48.554	26.456				KiHi	2.446e-11	4.067e-12			1.42635e-11	1.01965e-11
	-5	47.775	41.228
	-4	11.458	0
