# Supplementary material for: Cocaine chemogenetics blunts drug-seeking by synthetic physiology
Source: Nature. 2025 Aug 27;646(8085):746–53. doi: 10.1038/s41586-025-09427-8 (PMC12527922; doi:10.1038/s41586-025-09427-8)
Supplement: Supplementary file 10 — Source Data Extended Data Fig. 5 [file 41586_2025_9427_MOESM10_ESM.xlsx]

## Sheet: ED Fig. 5
	Cap			Rm			RMP
	mcherry	coca-5HT3		mcherry	coca-5HT3		mcherry	coca-5HT3
	15.35	8.459		560.4	500.3		-50.3542	-55.314
	13.32	7.38		312.4	222.2		-68.583	-59.0821
	1.93	1.419		1876.5	1294.7		-44.0418	-47.359
	2.304	1.31		5346.3	1352.7		-47.6489	-53.8969
	11.86	18		3890.5	1861.5		-65.6522	-54
	8.549	11		5095	2537.9		-42.4636	-37
	5.991	32.5		551.8	740.7		-50.6763	-70.0645
	7.853	76.64		4393	263.4		-63.14	-64.6216
	4.254	11.82		261.4	199.5		-54.0257	-73.2
	10	13.43		1082	572.2		-42	-69.4
	24	20.55		161.4	1000		-55.8937	-44
	40.06	45.41		566.8	1200		-49	-65.5
	52.93	40.3		795.5	375.4		-58	-60.5
	55.23	57.75		719.6	498		-61.9	-62.5
	43.28	74.58		613.4	158.3		-54.7	-58.8
	36.26	113.78		658.4	195.4		-43.2	-68.8
	21.19			1600	143.1		-52.7	-64.8
	23.45			2000			-49
	48.78			411.9			-60
	57.36			154.3			-52.2
	27.43			1300			-58.7
	21.76			2000			-53
	73.64			387.4			-72.5
	41			616.4			-43.8
	48.39			665.8			-60.7
MEAN	27.8468	33.3955		1440.81	771.488		-54.1552	-59.3434
SEM	4.08777	8.14765		311.66	165.958		1.67164	2.39288
