# Supplementary material for: Cocaine chemogenetics blunts drug-seeking by synthetic physiology
Source: Nature. 2025 Aug 27;646(8085):746–53. doi: 10.1038/s41586-025-09427-8 (PMC12527922; doi:10.1038/s41586-025-09427-8)
Supplement: Supplementary file 11 — Source Data Extended Data Fig. 6 [file 41586_2025_9427_MOESM11_ESM.xlsx]

## Sheet: ED Fig. 6a
	Control
	Rat 1	Rat 2	Rat 3	Rat 4	Rat 5	Rat 6		Mean	SEM
Water	42	15	61	74	50	23		44.1667	9.14847
Sucrose	98	89	95	97	95	99		95.5	1.45488
	Coca-5HT3
	Rat 1	Rat 2	Rat 3	Rat 4	Rat 5	Rat 6		Mean	SEM
Water	66	54	56	47	38	81		57	6.13188
Sucrose	89	90	98	98	91	90		92.6667	1.7062

## Sheet: ED Fig. 6b
Control
Sessions	Rat 1	Rat 2	Rat 3	Rat 4	Rat 5	Rat 6	Rat 7	Rat 8			Mean	SEM
1	9	6	10	5	14	12	9	16			10.125	1.32877
2	9	6	10	9	8	5	3	12			7.75	1.03078
3	9	2	8	11	60	4	3	8			13.125	6.78874
4	5	1	11	17	56	6	6	21			15.375	6.2591
5	19	3	48	55	80	11	4	73			36.625	11.0469
6	21	2	61	88	64	65	30	62			49.125	10.0613
Coca-5HT3
Sessions	Rat 1	Rat 2	Rat 3	Rat 4	Rat 5						Mean	SEM
1	12	7	5	16	9						9.8	1.93391
2	12	7	2	5	7						6.6	1.63095
3	13	17	4	9	7						10	2.28035
4	50	63	1	52	1						33.4	13.4112
5	85	51	5	92	5						47.6	18.7232
6	89	78	6	77	13						52.6	17.7556

## Sheet: ED Fig. 6c
Control
Sessions	Rat 1	Rat 2	Rat 3	Rat 4	Rat 5	Rat 6	Rat 7	Rat 8			Mean	SEM
1	16	6	12	10	25	37	10	45			20.125	5.02649
2	7	3	4	12	16	7	4	16			8.625	1.88923
3	10	3	9	16	123	5	4	14			23	14.38
4	5	1	13	36	90	7	11	29			24	10.3458
5	17	4	116	135	138	15	5	214			80.5	28.4209
6	34	2	127	179	94	101	45	105			85.875	20.0093
Coca-5HT3
Sessions	Rat 1	Rat 2	Rat 3	Rat 4	Rat 5						Mean	SEM
1	22	7	5	22	13						13.8	3.59722
2	8	15	2	7	9						8.2	2.08327
3	16	21	5	11	8						12.2	2.85307
4	75	114	3	132	1						65	27.3222
5	186	75	9	252	8						106	48.8313
6	146	134	9	158	26						94.6	31.8176

## Sheet: ED Fig. 6d
Control
Sessions	Rat 1	Rat 2	Rat 3	Rat 4	Rat 5	Rat 6	Rat 7	Rat 8			Mean	SEM
1	0.391304	0.26087	0.393701	0.205339	0.632054	0.529801	0.415704	0.769231			0.449751	0.0661222
2	0.390456	0.260304	0.395257	0.36961	0.362812	0.221239	0.137931	0.581114			0.33984	0.0475131
3	0.392157	0.0877193	0.32	0.460251	2.73349	0.176991	0.138249	0.389294			0.587268	0.310258
4	0.215983	0.0436681	0.441767	0.709812	2.52822	0.263736	0.275862	1.01449			0.686692	0.28479
5	0.817204	0.130152	1.93159	2.26337	3.53982	0.482456	0.183066	3.53511			1.61035	0.501543
6	0.901288	0.0858369	2.44	3.6214	2.88288	2.87611	1.37931	2.98795			2.14685	0.431558
Coca-5HT3
Sessions	Rat 1	Rat 2	Rat 3	Rat 4	Rat 5						Mean	SEM
1	0.525164	0.302376	0.243902	0.634921	0.44335						0.429943	0.0714658
2	0.528634	0.300429	0.0973236	0.196464	0.350877						0.294746	0.0729801
3	0.576497	0.735931	0.19802	0.359281	0.350877						0.444121	0.0946399
4	2.21239	2.72727	0.04914	2.07171	0.0497512						1.42205	0.570894
5	3.71991	2.18415	0.243902	3.67265	0.2457						2.01326	0.772993
6	3.90351	3.35484	0.291971	3.0495	0.641975						2.24836	0.742077

## Sheet: ED Fig. 6e
	Dopamine (pg/mg)
	Control
	Rat 1	Rat 2	Rat 3	Rat 4	Rat 5	Rat 6		Mean	SEM
	10811	4658	9420	2219	5820	6648		6596	1281.41
	Coca-5HT3
	Rat 1	Rat 2	Rat 3	Rat 4	Rat 5	Rat 6		Mean	SEM
	4589	8503	8610	9148	7455	3305		6935	985.1

## Sheet: ED Fig. 6f
	Control											Coca-5HT3
Time (min)	Rat 1	Rat 2	Rat 3	Rat 4	Rat 5	Rat 6		Mean	SEM		Time (min)	Rat 1	Rat 2	Rat 3	Rat 4	Rat 5	Rat 6		Mean	SEM
1	370	328	228	31	184	283		237.333	49.4676		1	301	475	202	451	307	31		294.5	67.1465
2	420	294	375	156	315	216		296	39.9925		2	370	380	133	444	429	263		336.5	48.2844
3	262	109	349	0	124	320		194	56.0613		3	177	422	148	315	473	71		267.667	65.686
4	335	210	449	13	411	344		293.667	65.2971		4	178	474	360	400	389	30		305.167	68.1716
5	368	262	406	106	349	364		309.167	45.0677		5	214	506	325	423	268	29		294.167	68.2756
6	297	438	361	50	377	374		316.167	56.306		6	402	302	236	420	335	226		320.167	33.249
7	445	210	297	58	234	255		249.833	51.3091		7	212	299	294	491	326	53		279.167	58.6921
8	394	241	364	57	260	359		279.167	50.9702		8	337	398	382	306	319	88		305	45.785
9	330	97	370	308	277	347		288.167	40.4025		9	384	106	294	326	261	73		240.667	50.7712
10	325	115	495	311	222	86		259	61.8574		10	301	244	158	265	260	157		230.833	24.4069
11	375	105	283	100	250	168		213.5	44.3357		11	29	222	174	257	101	166		158.167	33.7179
12	224	16	243	6	204	329		170.333	53.3208		12	49	307	275	292	77	13		168.833	55.5604
13	238	9	338	9	99	244		156.167	55.9937		13	197	319	308	179	279	37		219.833	43.4836
14	299	19	237	18	193	301		177.833	53.0273		14	62	204	178	241	374	10		178.167	53.1479
15	366	13	293	0	200	223		182.5	60.516		15	57	54	300	301	216	6		155.667	54.1804
16	31	39	302	18	146	7		90.5	46.9871		16	0	108	214	165	244	33		127.333	40.0114
17	240	9	226	0	135	71		113.5	42.712		17	0	202	172	161	270	132		156.167	36.6537
18	440	206	71	0	83	9		134.833	68.0605		18	0	177	128	85	23	0		68.8333	30.0216
19	299	152	299	0	51	37		139.667	54.4167		19	7	225	139	282	67	0		120	47.4721
20	367	172	289	0	238	402		244.667	59.6857		20	0	236	201	233	62	6		123	46.0043
21	323	58	308	0	233	294		202.667	56.8153		21	0	360	143	35	213	14		127.5	57.533
22	150	0	196	0	3	190		89.8333	40.2512		22	43	255	127	15	300	19		126.5	50.8513
23	171	80	18	7	39	186		83.5	31.7792		23	45	285	191	78	253	33		147.5	44.8611
24	193	50	32	3	59	92		71.5	27.113		24	62	29	112	32	20	134		64.8333	19.484
25	249	76	280	15	157	4		130.167	48.0995		25	0	27	91	239	135	195		114.5	38.1748
26	199	91	287	6	47	47		112.833	44.0896		26	0	127	62	254	311	70		137.333	49.311
27	152	26	143	0	21	66		68	26.6346		27	3	42	238	0	103	30		69.3333	37.006
28	0	10	3	0	19	45		12.8333	7.08716		28	26	249	275	106	50	15		120.167	46.7699
29	20	37	0	0	10	40		17.8333	7.21303		29	12	36	120	171	28	6		62.1667	27.5153
30	105	61	37	0	27	19		41.5	15.1344		30	102	6	212	45	34	3		67	32.4756
31	194	42	54	0	0	0		48.3333	30.7134		31	251	7	22	262	222	9		128.833	52.2669
32	297	206	36	0	0	6		90.8333	52.4318		32	45	0	67	166	182	0		76.6667	32.6228
33	264	41	209	12	0	0		87.6667	47.9894		33	0	22	6	356	117	0		83.5	57.478
34	283	15	35	43	0	3		63.1667	44.5185		34	0	12	0	21	0	0		5.5	3.66742
35	209	0	29	9	0	0		41.1667	33.8796		35	0	54	0	296	48	0		66.3333	47.0586
36	350	4	0	280	0	39		112.167	65.051		36	0	41	0	4	62	25		22	10.4275
37	157	9	3	7	0	3		29.8333	25.4669		37	0	221	53	62	52	55		73.8333	30.8301
38	48	24	27	0	0	18		19.5	7.41957		38	0	51	186	41	10	3		48.5	28.7944
39	46	61	18	0	0	200		54.1667	30.8528		39	0	21	246	299	69	79		119	50.4625
40	12	14	27	0	3	214		45	34.0216		40	0	3	196	48	22	164		72.1667	35.0527
41	6	0	15	0	93	65		29.8333	16.1192		41	0	14	197	41	0	226		79.6667	42.301
42	49	26	174	3	314	56		103.667	48.5157		42	3	0	150	17	6	34		35	23.5514
43	3	9	300	20	93	28		75.5	46.8051		43	16	9	80	0	15	0		20	12.3315
44	16	111	229	102	222	3		113.833	39.5672		44	263	10	83	9	55	0		70	40.7693
45	12	100	350	116	47	0		104.167	52.664		45	139	14	72	0	0	0		37.5	23.2834
46	92	36	177	0	51	0		59.3333	27.4271		46	45	0	50	14	38	0		24.5	9.24392
47	10	46	0	0	0	0		9.33333	7.51295		47	0	0	15	26	0	0		6.83333	4.54911
48	278	29	41	0	0	0		58	44.5803		48	0	10	26	15	0	0		8.5	4.34933
49	291	38	0	0	0	12		56.8333	47.2189		49	0	0	44	0	0	0		7.33333	7.33333
50	96	40	0	0	0	29		27.5	15.4051		50	3	6	13	0	26	15		10.5	3.88802
51	17	0	0	21	7	0		7.5	3.83623		51	0	0	49	0	0	45		15.6667	9.92192
52	16	3	0	3	4	0		4.33333	2.43128		52	0	0	85	0	0	21		17.6667	13.8964
53	0	6	0	0	0	0		1	1		53	0	3	104	12	0	0		19.8333	16.9399
54	16	22	0	6	0	9		8.83333	3.60015		54	10	53	240	3	3	89		66.3333	37.4377
55	0	0	0	7	0	54		10.1667	8.84088		55	10	71	169	0	0	166		69.3333	32.8711
56	3	0	0	262	0	116		63.5	43.9376		56	6	253	114	0	0	214		97.8333	46.6936
57	0	12	3	55	0	38		18	9.4481		57	9	290	22	9	0	188		86.3333	50.123
58	0	19	44	0	0	3		11	7.25718		58	152	64	3	45	0	24		48	23.0839
59	0	173	37	0	0	26		39.3333	27.5023		59	67	40	68	355	0	8		89.6667	54.3327
60	57	38	32	0	17	7		25.1667	8.66955		60	3	160	60	36	0	0		43.1667	25.3803
