# Supplementary material for: Cocaine chemogenetics blunts drug-seeking by synthetic physiology
Source: Nature. 2025 Aug 27;646(8085):746–53. doi: 10.1038/s41586-025-09427-8 (PMC12527922; doi:10.1038/s41586-025-09427-8)
Supplement: Supplementary file 12 — Source Data Extended Data Fig. 7 [file 41586_2025_9427_MOESM12_ESM.xlsx]

## Sheet: ED Fig. 7a
	Control Striatum														Control Cerebellum														Coca-5HT3 Striatum										Coca-5HT3 Cerebellum
	Time (min)	Rat 1	Rat 2	Rat 3	Rat 4	Rat 5	Rat 6	Rat 7	Rat 8	Rat 9		Mean	SEM		Time (min)	Rat 1	Rat 2	Rat 3	Rat 4	Rat 5	Rat 6	Rat 7	Rat 8	Rat 9		Mean	SEM		Time (min)	Rat 1	Rat 2	Rat 3	Rat 4	Rat 5		Mean	SEM		Time (min)	Rat 1	Rat 2	Rat 3	Rat 4	Rat 5		Mean	SEM
	0	0	0	0	0	0	0	0	0	0		0	0		0	0	0	0	0	0	0	0	0	0		0	0		0	0	0	0	0	0		0	0		0	0	0	0	0	0		0	0
	3	2.947	2.551	3.416	1.909	2.665	3.118	3.131	2.083	3.255		2.78611	0.175009		3	2.014	1.652	2.138	1.435	2.027	2.278	1.912	1.569	2.232		1.91744	0.100248		3	2.669	2.331	2.831	3.9	2.891		2.9244	0.262582		3	1.904	1.595	2.319	2.983	2.187		2.1976	0.23249
	6	4.874	3.529	3.824	2.52	3.612	4.288	4.23	2.834	4.392		3.78922	0.252951		6	1.582	1.179	1.175	0.93	1.357	1.504	1.42	0.997	1.467		1.29011	0.076809		6	3.12	3.19	3.708	4.957	3.891		3.7732	0.330628		6	1.43	1.236	1.471	2.046	1.601		1.5568	0.135577
	9	5.3	3.58	4.208	2.648	3.474	4.492	4.318	2.894	4.181		3.89944	0.276948		9	1.128	0.892	0.875	0.727	1.092	1.095	1.203	0.613	1.074		0.966556	0.0668828		9	3.126	3.506	3.951	5.376	3.973		3.9864	0.381018		9	1.164	0.951	1.146	1.483	1.217		1.1922	0.0855239
	12	5.375	3.854	4.463	2.638	3.482	4.318	4.445	2.682	4.546		3.97811	0.3023		12	0.935	0.738	0.755	0.611	0.902	0.911	0.945	0.505	0.858		0.795556	0.0518781		12	3.07	3.476	4.359	5.586	3.92		4.0822	0.43338		12	0.989	0.877	0.991	1.251	1.086		1.0388	0.0625303
	15	5.616	3.512	4.096	2.702	3.303	4.34	4.228	2.916	4.553		3.91844	0.303178		15	0.876	0.673	0.659	0.595	0.775	0.802	0.895	0.457	0.767		0.722111	0.046786		15	3.062	3.766	4.28	5.563	4.371		4.2084	0.410881		15	0.903	0.8	0.936	1.067	0.985		0.9382	0.0442283
	18	5.5	3.608	4.114	2.822	3.508	4.367	4.186	2.71	4.368		3.90922	0.287254		18	0.778	0.595	0.604	0.533	0.742	0.713	0.837	0.406	0.704		0.656889	0.0448208		18	3.074	3.902	4.35	5.519	4.28		4.225	0.395109		18	0.801	0.716	0.837	0.996	0.901		0.8502	0.0471396
	21	5.464	3.82	4.44	3.025	3.459	4.519	4.201	2.874	4.594		4.044	0.277029		21	0.756	0.529	0.57	0.527	0.701	0.661	0.789	0.368	0.622		0.613667	0.0437601		21	2.859	3.715	4.408	5.717	4.248		4.1894	0.467964		21	0.793	0.696	0.796	0.894	0.879		0.8116	0.0355564
	24	5.689	3.869	4.358	2.814	3.643	4.181	4.391	2.706	4.582		4.02589	0.305616		24	0.666	0.531	0.559	0.496	0.681	0.592	0.754	0.365	0.623		0.585222	0.0383231		24	3.17	3.843	4.368	5.403	4.274		4.2116	0.36528		24	0.732	0.675	0.744	0.839	0.817		0.7614	0.0297869
	27	5.674	3.911	4.331	2.877	3.283	4.298	4.103	2.729	4.468		3.96378	0.303156		27	0.666	0.501	0.499	0.493	0.636	0.572	0.721	0.353	0.58		0.557889	0.0368889		27	2.929	3.927	4.559	5.282	4.271		4.1936	0.386937		27	0.677	0.622	0.702	0.772	0.765		0.7076	0.028051
	30	5.968	3.753	3.956	2.673	3.405	3.879	4.092	2.704	4.478		3.87867	0.330186		30	0.594	0.505	0.52	0.458	0.61	0.53	0.678	0.355	0.579		0.536556	0.031391		30	2.841	3.742	4.57	5.39	3.93		4.0946	0.425852		30	0.684	0.647	0.656	0.737	0.744		0.6936	0.0201261
	33	5.81	4.033	4.228	2.873	3.306	4.212	4.541	2.668	4.397		4.00756	0.319502		33	0.595	0.501	0.485	0.452	0.598	0.523	0.68	0.321	0.557		0.523556	0.0342345		33	2.967	3.646	4.657	5.351	4.159		4.156	0.409442		33	0.672	0.588	0.63	0.699	0.714		0.6606	0.0230903
	36	5.882	4.184	3.971	2.797	3.137	4.169	4.087	2.621	4.485		3.92589	0.331079		36	0.537	0.489	0.459	0.432	0.564	0.501	0.633	0.323	0.536		0.497111	0.0293757		36	2.732	3.993	4.651	5.201	4.257		4.1668	0.412372		36	0.691	0.545	0.629	0.641	0.69		0.6392	0.0266878
	39	5.694	4.175	4.152	2.963	3.445	4.097	4.566	2.567	4.123		3.97578	0.305047		39	0.506	0.479	0.454	0.412	0.554	0.473	0.619	0.31	0.506		0.479222	0.028962		39	2.71	3.977	4.4	5.206	4.12		4.0826	0.403692		39	0.639	0.552	0.594	0.66	0.665		0.622	0.0215244
	42	5.73	4.155	4.206	2.849	3.121	4.134	4.238	2.613	4.099		3.905	0.313664		42	0.51	0.463	0.442	0.412	0.526	0.448	0.628	0.307	0.489		0.469444	0.0291805		42	3.028	3.98	4.435	4.984	4.276		4.1406	0.32249		42	0.61	0.528	0.569	0.624	0.631		0.5924	0.0193561
	45	5.466	4.238	4.257	2.695	3.118	4.202	3.987	2.436	4.214		3.84589	0.313402		45	0.477	0.468	0.423	0.404	0.509	0.446	0.605	0.301	0.502		0.459444	0.0277694		45	3.04	3.538	4.556	5.263	4.144		4.1082	0.387398		45	0.604	0.505	0.558	0.608	0.635		0.582	0.0228845
	48	5.255	3.939	4.163	2.875	3.007	3.802	4.077	2.519	4.423		3.78444	0.285196		48	0.469	0.446	0.422	0.416	0.523	0.417	0.578	0.303	0.467		0.449	0.0255517		48	3.478	3.852	4.696	5.066	4.43		4.3044	0.286074		48	0.586	0.491	0.555	0.6	0.596		0.5656	0.0202499
	51	5.202	3.84	3.766	2.732	2.884	4.005	4.031	2.548	4.264		3.69689	0.282118		51	0.44	0.448	0.43	0.401	0.502	0.431	0.586	0.277	0.448		0.440333	0.0272738		51	3.737	3.879	4.66	5.018	4.133		4.2854	0.24147		51	0.613	0.519	0.528	0.56	0.615		0.567	0.0203642
	54	4.985	4.322	4.254	3.021	2.773	4.047	4.052	2.611	4.339		3.82267	0.273062		54	0.444	0.434	0.408	0.388	0.486	0.401	0.574	0.298	0.451		0.431556	0.0250045		54	3.835	3.872	4.325	4.896	3.979		4.1814	0.198489		54	0.546	0.49	0.508	0.574	0.567		0.537	0.0164317
	57	5.019	3.695	3.997	2.776	2.999	3.896	3.887	2.555	4.477		3.70011	0.26774		57	0.429	0.447	0.398	0.378	0.474	0.401	0.57	0.289	0.422		0.423111	0.0252523		57	4.178	3.716	4.639	5.126	4.184		4.3686	0.239067		57	0.531	0.454	0.516	0.548	0.546		0.519	0.0172453
	60	4.84	3.954	4.037	2.78	2.904	4.256	3.794	2.721	4.152		3.71533	0.248224		60	0.419	0.43	0.397	0.38	0.466	0.38	0.545	0.283	0.416		0.412889	0.023541		60	3.941	3.543	4.511	5.008	4.094		4.2194	0.250766		60	0.538	0.492	0.503	0.554	0.564		0.5302	0.0140869
	63	4.889	3.886	3.946	2.951	2.919	4.35	3.862	2.392	4.599		3.75489	0.279396		63	0.409	0.41	0.393	0.394	0.479	0.376	0.545	0.266	0.439		0.412333	0.0253355		63	4.263	3.534	4.343	4.808	3.862		4.162	0.217332		63	0.52	0.46	0.498	0.541	0.543		0.5124	0.0154357
	66	4.938	3.878	3.854	2.821	2.88	3.679	3.963	2.534	4.018		3.61833	0.250093		66	0.389	0.433	0.405	0.379	0.476	0.379	0.539	0.279	0.436		0.412778	0.0240606		66	4.445	3.931	4.771	4.758	4.159		4.4128	0.165084		66	0.522	0.449	0.473	0.538	0.527		0.5018	0.0172783
	69	4.76	4.241	3.695	3.023	2.687	3.826	4.384	2.481	3.834		3.659	0.260164		69	0.37	0.461	0.385	0.374	0.446	0.361	0.546	0.275	0.429		0.405222	0.0254666		69	4.464	3.612	4.659	4.592	4.049		4.2752	0.196763		69	0.509	0.417	0.48	0.52	0.504		0.486	0.0184472
	72	4.429	3.848	3.968	2.676	2.739	3.679	3.733	2.614	4.004		3.52111	0.223066		72	0.366	0.418	0.39	0.371	0.447	0.376	0.513	0.283	0.435		0.399889	0.0213726		72	4.532	3.255	4.681	4.753	3.803		4.2048	0.291369		72	0.503	0.416	0.465	0.506	0.51		0.48	0.0179248
	75	4.444	3.733	3.633	2.712	2.646	3.931	3.594	2.517	3.889		3.45544	0.223846		75	0.352	0.418	0.369	0.381	0.433	0.368	0.514	0.273	0.4		0.389778	0.0218096		75	4.417	3.638	4.544	4.77	3.92		4.2578	0.20831		75	0.457	0.449	0.444	0.483	0.481		0.4628	0.00811419
	78	4.736	3.836	3.912	2.68	2.504	3.909	4.076	2.493	3.975		3.569	0.267982		78	0.352	0.437	0.381	0.389	0.417	0.359	0.578	0.279	0.433		0.402778	0.0272513		78	4.285	3.28	4.461	4.846	3.618		4.098	0.285111		78	0.473	0.432	0.455	0.489	0.494		0.4686	0.0114132
	81	4.545	3.766	3.549	2.73	2.706	4.042	3.908	2.331	3.582		3.46211	0.241785		81	0.354	0.42	0.366	0.378	0.417	0.341	0.555	0.305	0.427		0.395889	0.0240234		81	4.423	3.269	4.507	4.612	4.111		4.1844	0.243638		81	0.481	0.4	0.452	0.492	0.507		0.4664	0.0188854
	84	4.565	3.676	3.881	2.644	2.417	3.998	3.695	2.419	4.03		3.48056	0.262151		84	0.339	0.41	0.37	0.355	0.438	0.344	0.535	0.275	0.414		0.386667	0.0246565		84	4.769	3.316	4.177	4.748	3.943		4.1906	0.271262		84	0.433	0.393	0.426	0.471	0.476		0.4398	0.0153473
	87	4.088	3.71	3.837	2.887	2.883	3.722	4.048	2.394	3.719		3.47644	0.199849		87	0.325	0.415	0.369	0.355	0.416	0.335	0.509	0.277	0.399		0.377778	0.0223245		87	4.6	3.302	4.522	4.584	4.069		4.2154	0.248346		87	0.488	0.387	0.418	0.47	0.498		0.4522	0.0213504
	90	4.401	3.889	3.52	3.013	2.606	3.957	3.601	2.345	3.903		3.47056	0.226924		90	0.309	0.415	0.367	0.362	0.427	0.329	0.51	0.283	0.411		0.379222	0.023224		90	4.358	2.883	4.502	4.509	3.943		4.039	0.306805		90	0.458	0.382	0.406	0.488	0.502		0.4472	0.0231655
	92	4.37	3.765	3.963	2.695	2.651	3.884	3.304	2.404	3.969		3.445	0.235412		92	0.355	0.404	0.365	0.369	0.5	0.353	0.48	0.3	0.412		0.393111	0.0212632		92	4.139	2.926	4.559	4.546	4.07		4.048	0.298058		92	0.585	0.437	0.415	0.458	0.473		0.4736	0.0295188
	94	4.032	3.889	3.43	2.833	2.549	3.7	3.675	2.359	3.637		3.34489	0.202871		94	0.353	0.417	0.356	0.352	0.48	0.325	0.532	0.313	0.401		0.392111	0.024494		94	4.296	2.628	4.412	4.401	3.899		3.9272	0.337953		94	0.52	0.413	0.415	0.498	0.457		0.4606	0.0215467
	96	3.765	3.628	3.224	2.51	2.552	3.495	3.665	2.381	3.557		3.19744	0.186354		96	0.315	0.41	0.342	0.351	0.488	0.357	0.515	0.297	0.417		0.388	0.0251413		96	4.811	3.087	4.471	4.459	3.807		4.127	0.306628		96	0.547	0.401	0.429	0.475	0.441		0.4586	0.025087
	98	3.852	3.919	3.538	2.665	2.528	3.764	3.595	2.29	3.523		3.29711	0.208026		98	0.33	0.421	0.342	0.358	0.432	0.332	0.517	0.277	0.402		0.379	0.0238543		98	4.802	3.21	4.625	4.089	4.004		4.146	0.279221		98	0.538	0.398	0.422	0.477	0.472		0.4614	0.024285
	100	3.698	3.262	3.101	2.537	2.317	3.62	3.345	2.346	3.577		3.08922	0.184064		100	0.319	0.382	0.354	0.363	0.474	0.326	0.516	0.289	0.406		0.381	0.0246886		100	4.707	3.369	4.223	4.252	3.834		4.077	0.224628		100	0.492	0.369	0.425	0.466	0.453		0.441	0.0209881
	102	3.797	2.939	3.265	2.566	2.641	3.426	3.216	2.058	3.572		3.05333	0.18422		102	0.311	0.379	0.344	0.372	0.431	0.35	0.489	0.279	0.41		0.373889	0.0211702		102	4.422	2.977	4.294	4.347	3.61		3.93	0.2792		102	0.517	0.414	0.414	0.474	0.471		0.458	0.0197205
	104	3.925	2.975	3.431	2.685	2.371	3.349	3.624	2.406	3.472		3.13756	0.184593		104	0.298	0.358	0.321	0.379	0.458	0.339	0.549	0.287	0.366		0.372778	0.0277367		104	4.821	3.226	4.329	4.545	3.594		4.103	0.29918		104	0.521	0.385	0.42	0.478	0.446		0.45	0.0234158
	106	3.683	2.804	3.106	2.719	2.451	3.618	3.265	2.175	3.056		2.98633	0.167942		106	0.301	0.374	0.351	0.374	0.445	0.35	0.545	0.275	0.408		0.380333	0.0266958		106	4.398	3.133	4.137	4.374	3.989		4.0062	0.231157		106	0.493	0.421	0.429	0.441	0.458		0.4484	0.0127734
	108	3.957	2.561	3.317	2.456	2.077	3.421	3.372	2.212	3.303		2.964	0.216463		108	0.317	0.361	0.339	0.354	0.435	0.325	0.545	0.271	0.418		0.373889	0.0271188		108	4.596	2.848	4.165	4.21	3.776		3.919	0.297575		108	0.495	0.369	0.398	0.458	0.421		0.4282	0.0221572
	110	3.577	3.058	3.258	2.684	2.119	3.559	3.376	2.122	3.321		3.00822	0.19025		110	0.302	0.366	0.317	0.372	0.44	0.374	0.558	0.278	0.382		0.376556	0.0278723		110	4.234	2.762	4.455	4.284	3.851		3.9172	0.305205		110	0.497	0.413	0.423	0.459	0.465		0.4514	0.015171
	112	3.51	3.303	3.165	2.707	2.308	3.521	3.292	2.208	3.143		3.01744	0.164381		112	0.284	0.383	0.325	0.37	0.441	0.322	0.503	0.291	0.394		0.368111	0.0239817		112	4.413	2.831	4.532	4.263	3.827		3.9732	0.309488		112	0.459	0.393	0.416	0.452	0.412		0.4264	0.0125483
	114	3.326	2.891	3.023	2.705	2.323	3.52	3.292	2.245	3.295		2.95778	0.151873		114	0.29	0.368	0.322	0.372	0.404	0.329	0.543	0.273	0.391		0.365778	0.0266582		114	4.359	2.655	4.398	4.322	3.953		3.9374	0.330349		114	0.503	0.429	0.403	0.453	0.461		0.4498	0.0167165
	116	3.732	3.229	2.923	2.746	2.573	3.293	3.326	2.178	3.255		3.02833	0.156642		116	0.29	0.375	0.329	0.363	0.43	0.338	0.536	0.271	0.377		0.367667	0.0263881		116	4.604	2.914	4.547	4.161	3.58		3.9612	0.319235		116	0.452	0.411	0.398	0.458	0.414		0.4266	0.0119398
	118	3.463	2.782	3.294	2.692	2.163	3.279	3.489	2.117	3.102		2.93122	0.175129		118	0.295	0.37	0.337	0.362	0.405	0.324	0.534	0.276	0.399		0.366889	0.0254419		118	4.514	3.017	4.239	4.546	3.583		3.9798	0.296443		118	0.494	0.427	0.403	0.437	0.44		0.4402	0.0149379
	120	3.575	3.094	3.083	2.65	2.312	3.541	3.294	2.066	3.472		3.00967	0.183167		120	0.292	0.346	0.34	0.39	0.401	0.343	0.506	0.262	0.393		0.363667	0.0235637		120	4.051	3.223	4.59	3.817	3.766		3.8894	0.22153		120	0.436	0.344	0.403	0.452	0.401		0.4072	0.0185564

## Sheet: ED Fig. 7b
	Dopamine (pg/mg)
	Control
	Rat 1	Rat 2	Rat 3	Rat 4	Rat 5	Rat 6		Mean	SEM
	21.6	39.2	38.1	52.9	34	40.8		37.7667	4.14702
	Coca-5HT3
	Rat 1	Rat 2	Rat 3	Rat 4	Rat 5			Mean	SEM
	35	34.7	21	34	36.1			32.16	2.81044
