# Supplementary material for: Cocaine chemogenetics blunts drug-seeking by synthetic physiology
Source: Nature. 2025 Aug 27;646(8085):746–53. doi: 10.1038/s41586-025-09427-8 (PMC12527922; doi:10.1038/s41586-025-09427-8)
Supplement: Supplementary file 13 — Source Data Extended Data Fig. 8 [file 41586_2025_9427_MOESM13_ESM.xlsx]

## Sheet: ED Fig. 8c
Control Striatum															Control Cerebellum
Time (min)	Rat 1	Rat 2	Rat 3	Rat 4	Rat 5	Rat 6					Mean	SEM			Time (min)	Rat 1	Rat 2	Rat 3	Rat 4	Rat 5	Rat 6					Mean	SEM
60	113	108	101	110	111	108					108.5	1.68819			60	107	108	100	109	108	102					105.667	1.52023
66	102	103	101	109	108	109					105.333	1.52023			63	99	99	99	102	103	102					100.667	0.760117
72	97	97	104	101	100	97					99.3333	1.17379			66	102	102	105	99	99	102					101.5	0.921954
78	96	97	95	95	96	104					97.1667	1.4004			69	93	93	99	96	96	100					96.1667	1.1949
84	97	99	100	88	90	82					92.6667	2.91738			72	99	99	100	94	94	95					96.8333	1.13774
90	87	87	90	92	92	91					89.8333	0.945751			75	95	94	94	97	97	97					95.6667	0.614636
94	88	89	98	88	89	86					89.6667	1.72562			78	98	98	97	92	92	97					95.6667	1.17379
98	87	84	75	81	85	76					81.3333	2.01108			81	92	93	100	87	88	95					92.5	1.94508
102	92	88	79	85	87	74					84.1667	2.67603			84	102	102	97	94	95	95					97.5	1.47761
106	84	86	80	84	86	73					82.1667	2.03988			87	93	93	96	86	87	91					91	1.57056
110	74	75	83	74	75	58					73.1667	3.34082			90	91	91	92	84	85	92					89.1667	1.49257
114	76	79	87	77	73	69					76.8333	2.48216			92	92	91	90	84	85	90					88.6667	1.3581
118	81	80	72	66	64	59					70.3333	3.63929			94	96	96	96	80	82	97					91.1667	3.22921
Coca-GlyR Striatum															Coca-GlyR Cerebellum
Time (min)	Rat 1	Rat 2	Rat 3	Rat 4	Rat 5	Rat 6	Rat 7	Rat 8	Rat 9		Mean	SEM			Time (min)	Rat 1	Rat 2	Rat 3	Rat 4	Rat 5	Rat 6	Rat 7	Rat 8	Rat 9		Mean	SEM
60	105	104	106	99	105	108	103	105	103		104.222	0.924962			60	103	103	104	105	108	106	106	107	105		105.222	0.691215
66	106	107	103	107	108	105	100	102	104		104.667	0.641179			63	101	101	104	101	103	103	104	104	103		102.667	0.471405
72	96	98	106	100	98	101	104	102	102		100.778	1.28236			66	102	101	99	104	100	98	100	98	100		100.222	0.641179
78	95	94	99	104	95	97	101	100	99		98.2222	1.38644			69	99	99	94	96	99	97	95	95	96		96.6667	0.767391
84	100	100	89	94	102	87	96	87	97		94.6667	1.79505			72	96	96	102	95	96	96	96	96	97		96.6667	0.942809
90	93	95	91	90	83	97	95	97	92		92.5556	1.52023			75	97	97	97	93	94	98	108	98	109		99	0.649786
94	100	102	92	94	88	85	104	82	100		94.1111	1.92065			78	101	100	97	98	91	92	103	92	102		97.3333	1.30384
98	94	93	87	86	81	99	105	98	105		94.2222	1.78575			81	102	101	99	91	90	96	103	96	106		98.2222	1.89444
102	99	103	89	89	85	100	90	102	87		93.7778	2.53859			84	97	100	96	90	89	92	99	90	101		94.8889	1.5741
106	90	87	101	73	80	92	91	95	92		89	3.52294			87	91	91	104	87	90	94	101	90	102		94.4444	2.19342
110	91	93	80	82	81	75	80	75	81		82	2.03579			90	90	91	96	84	86	94	96	93	101		92.3333	1.55635
114	90	84	85	83	78	85	83	87	86		84.5556	1.43372			92	93	94	93	80	90	90	90	86	95		90.1111	1.92931
118	78	82	85	81	69	77	85	75	90		80.2222	2.04124			94	91	92	101	84	86	86	95	83	97		90.5556	2.20353
