# Supplementary material for: Cocaine chemogenetics blunts drug-seeking by synthetic physiology
Source: Nature. 2025 Aug 27;646(8085):746–53. doi: 10.1038/s41586-025-09427-8 (PMC12527922; doi:10.1038/s41586-025-09427-8)
Supplement: Supplementary file 14 — Source Data Extended Data Fig. 9 [file 41586_2025_9427_MOESM14_ESM.xlsx]

## Sheet: ED Fig. 9a
Saline											Cocaine 10 mg/kg
Time	Rat 1	Rat 2	Rat 3	Rat 4	Rat 5	Rat 6	AVG	SEM		Time	Rat 1	Rat 2	Rat 3	Rat 4	Rat 5	Rat 6	AVG	SEM
-1	-0.098711	0.0743874	0.0891565	-0.262236	-0.48728	0.0147248	-0.11166	0.0921675		-1	0.0433045	0.0668981	0.0895327	0.0686979	0.001285	0.013165	0.0471472	0.0140522
0	-0.15684	-0.0685868	0.185923	0	0	0	-0.00658397	0.0460472		0	0	0	0.012721	0.0829713	0	0	0.0159487	0.0135645
1	-0.222753	-0.09789	-0.253165	-0.180984	-0.515067	-0.0533973	-0.220543	0.0664228		1	0.289463	-0.00269722	0.0275561	-0.0117587	0.0872369	-0.0958346	0.0489942	0.0538781
2	-0.16856	-0.31007	-0.220279	-0.380134	0.22167	-0.116421	-0.162299	0.0860671		2	0.607219	-0.0901696	-0.0414294	0.0748101	0.28792	0.00274586	0.140183	0.107882
3	-0.36532	-0.510695	-0.592903	-0.575788	-0.175013	-0.136746	-0.392744	0.0818892		3	0.829334	0.892308	0.0516539	0.615572	0.886793	0.0182522	0.548986	0.167733
4	-0.444256	-0.445383	-0.861145	-0.689807	-0.639943	-0.0717911	-0.525388	0.111299		4	1.25601	1.39662	0.0998176	0.639374	1.0999	0.051124	0.757141	0.239422
5	-0.315639	-0.51303	-0.730397	-0.548176	-0.466883	-0.199819	-0.462324	0.075774		5	1.34345	2.07775	0.398427	0.815576	2.4787	0.0445003	1.19307	0.389499
6	-0.385663	-0.619301	-0.860294	-0.793382	-1.22743	-0.278243	-0.694052	0.1409		6	1.71139	2.38238	0.721833	1.24235	2.33091	0.14287	1.42196	0.364732
7	-0.372387	-0.779977	-0.875885	-1.18273	-0.747079	-0.233796	-0.698642	0.141096		7	1.78138	2.52197	1.24788	1.49701	2.40712	0.121768	1.59619	0.358425
8	-0.302079	-0.8565	-1.45274	-1.08047	-0.926019	-0.393536	-0.835224	0.176021		8	2.12502	2.68593	1.2639	1.73647	2.31254	0.0695727	1.69891	0.381999
9	-0.318888	-0.911815	-1.20549	-1.33279	-1.11268	-0.413459	-0.88252	0.173069		9	2.09772	2.8744	1.78122	1.88827	2.92678	0.0393215	1.93462	0.428641
10	-0.168991	-1.02762	-1.09261	-1.36061	-1.3804	-0.351016	-0.896875	0.210715		10	2.19038	2.82963	2.00201	2.23981	3.73744	0.054898	2.17569	0.49662
11	-0.106361	-1.05928	-0.970242	-1.21954	-1.07986	-0.499326	-0.822435	0.17503		11	2.25878	2.77935	2.03078	2.44453	2.88925	0.123154	2.08764	0.41393
12	-0.224155	-1.05328	-1.39106	-1.17138	-1.25777	-0.451183	-0.924805	0.193287		12	2.41773	2.63965	2.12017	2.36637	2.42482	0.00480994	1.99559	0.403875
13	-0.233659	-1.24185	-1.36968	-1.76136	-1.70907	-0.53122	-1.14114	0.255937		13	2.55017	2.49098	2.55477	2.51006	2.63426	0.161041	2.15021	0.398345
14	-0.259953	-1.22675	-1.34247	-1.54748	-1.30418	-0.493137	-1.02899	0.212955		14	2.75932	2.57313	2.37185	2.6549	2.62868	0.0969261	2.1808	0.42004
15	-0.332752	-1.2402	-1.53268	-1.44489	-2.11526	-0.525536	-1.19855	0.271844		15	2.60825	2.30286	2.53465	2.6631	2.69227	0.067146	2.14471	0.419395
16	-0.385932	-1.32341	-1.61312	-1.86244	-2.04176	-0.541839	-1.29475	0.281384		16	2.48325	2.20024	2.52529	2.51333	2.21324	0.0963231	2.00528	0.386538
17	-0.416578	-1.42506	-1.67	-2.13039	-2.12335	-0.543958	-1.38489	0.307072		17	2.75098	1.97154	2.4136	2.99445	2.44785	0.0547502	2.10553	0.433687
18	-0.451952	-1.30078	-1.48001	-1.79308	-1.6278	-0.591621	-1.20754	0.227499		18	2.38463	1.7832	2.83331	2.37462	2.43254	0.0397116	1.97467	0.410514
19	-0.324521	-1.27885	-1.32629	-1.84808	-2.1276	-0.563698	-1.24484	0.286467		19	2.39555	1.61255	2.32324	2.55771	2.22494	0.0769269	1.86515	0.381305

## Sheet: ED Fig. 9b
Saline											Cocaine 10 mg/kg
Time	Rat 1	Rat 2	Rat 3	Rat 4	Rat 5		Mean	SEM		Time	Rat 1	Rat 2	Rat 3	Rat 4	Rat 5		Mean	SEM
-1	0.76012	-0.264659	-0.172582	-0.315152	-0.737946		-0.146044	0.24646		-1	-0.77979	0.435576	-0.0904056	0.229535	-0.10001		-0.0610189	0.206161
0	-0.193364	0.000620571	-0.131442	-0.341148	-0.509959		-0.235058	0.08799		0	0.154059	-0.107	0.0826151	-0.455648	0.247578		-0.0156792	0.124437
1	-0.279357	-0.496802	-0.414676	-0.191495	-0.296673		-0.335801	0.0537047		1	0.199145	-0.11432	0.129135	0.0294313	0.34245		0.117168	0.0771038
2	-0.509551	-0.357152	-0.363747	-0.916445	-0.625188		-0.554417	0.103285		2	0.309153	-0.0496504	0.348194	0.962114	0.642375		0.442437	0.170123
3	-0.574702	-0.67643	-0.391243	-0.92569	-0.869189		-0.687451	0.0975601		3	0.664371	0.178174	0.304637	1.12003	0.854306		0.624304	0.173417
4	-0.621483	-0.618451	-0.442384	-0.917471	-0.998532		-0.719664	0.103359		4	1.0269	0.556404	0.318396	1.78836	0.413969		0.820806	0.270784
5	-0.538145	-0.451498	-0.227656	-0.882411	-0.938795		-0.607701	0.133933		5	1.37972	0.958888	0.125525	1.70633	0.611526		0.9564	0.278469
6	-0.565211	-0.537391	-0.226485	-1.04025	-0.964358		-0.66674	0.149826		6	1.64654	1.36861	0.312342	2.17102	0.535697		1.20684	0.346389
7	-0.606933	-0.389923	0.0150913	-1.21337	-1.13409		-0.665844	0.230468		7	1.98874	1.82136	0.292542	2.45541	0.54962		1.42154	0.423399
8	-0.778267	-0.427182	0.20839	-1.07851	-1.17396		-0.649905	0.251106		8	2.18501	1.90759	0.24359	1.99251	0.461555		1.35805	0.414375
9	-0.954383	-0.669204	0.409453	-1.52958	-1.35003		-0.818749	0.341817		9	2.26082	2.14044	-0.136191	2.34951	0.585034		1.43992	0.510241
10	-1.06899	-0.668225	0.468913	-1.48518	-1.55401		-0.861499	0.368711		10	2.40217	2.30393	-0.73218	1.79641	0.485054		1.25108	0.602122
11	-1.14089	-1.00594	0.519044	-1.32683	-1.62873		-0.916669	0.373817		11	2.49825	2.42289	-1.33383	2.31993	0.594838		1.30042	0.747371
12	-1.17738	-1.25104	0.691559	-1.42868	-1.57385		-0.947877	0.415652		12	2.63777	2.56535	-1.51221	2.34496	0.305045		1.26818	0.817804
13	-1.15205	-1.27182	0.61738	-1.16726	-1.49065		-0.89288	0.382378		13	2.78489	2.65452	-1.88691	2.30038	0.261237		1.22283	0.901278
14	-1.07653	-1.36799	0.983315	-1.58461	-1.88186		-0.985534	0.509568		14	2.86089	2.86206	-1.85403	2.78187	0.174856		1.36513	0.955642
15	-1.15479	-1.29085	1.11481	-1.836	-1.99482		-1.03233	0.559657		15	2.94311	2.85458	-1.88207	1.98165	0.291346		1.23772	0.913912
16	-1.27349	-1.31148	1.33817	-1.50375	-1.91957		-0.934024	0.579502		16	2.91521	2.88743	-2.05559	1.79561	0.19586		1.1477	0.941742
17	-1.44844	-1.20321	1.5005	-2.07311	-2.08235		-1.06132	0.663292		17	2.90067	2.75316	-2.29336	1.65648	-0.0121046		1.00097	0.974362
18	-1.62765	-1.0732	1.70989	-1.64725	-1.88128		-0.903899	0.666791		18	2.90172	2.68131	-2.32705	1.98828	-0.00704237		1.04744	0.987222
19	-1.809	-1.15858	1.87621	-2.01108	-2.26588		-1.07367	0.759927		19	2.72831	2.67365	-2.52026	1.62035	-0.00332695		0.899744	0.987969

## Sheet: ED Fig. 9c
Saline											Cocaine 20 mg/kg
Time	Rat 1	Rat 2	Rat 3	Rat 4	Rat 5	Rat 6	AVG	SEM		Time	Rat 1	Rat 2	Rat 3	Rat 4	Rat 5	Rat 6	AVG	SEM
-1	-0.0587635	0.0599648	0.058592	0.154591	-0.0939424	-0.20993	-0.0149147	0.053523		-1	0.243956	-0.0208007	-0.057469	0	-0.0346509	-0.201129	-0.0116823	0.0589023
0	0.0759057	-0.01163	-0.066542	-0.321268	0.0832585	0	-0.040046	0.0607859		0	0	0	0.24765	0	0.123756	0	0.061901	0.0422909
1	0.0487922	-0.0916506	0.28147	0.147586	0.0363861	-0.104316	0.0530446	0.0597525		1	0.0582022	0.104006	0.349142	0.154838	-0.0621337	-0.17031	0.0722908	0.0733917
2	0.254935	-0.0741489	0.264915	-0.154352	0.122186	-0.421146	-0.00126848	0.109053		2	0.0857474	0.168736	0.862712	0.559738	-0.0468888	0.318156	0.3247	0.137143
3	0.229713	-0.126661	0.0780699	-0.137535	-0.0651242	-0.480025	-0.0835937	0.0977343		3	0.297236	0.666434	1.41032	1.37927	0.49246	0.402057	0.77463	0.202298
4	0.23624	-0.15164	-0.27503	-0.656412	-0.0728278	-0.64907	-0.261457	0.141629		4	0.345827	0.983326	1.99412	1.79997	1.4453	0.637474	1.201	0.267317
5	0.250957	-0.125536	-0.52432	-0.937646	-0.273266	-0.652378	-0.377032	0.171288		5	0.398705	1.36405	2.1939	2.05666	2.7371	0.781427	1.58864	0.366166
6	0.302762	-0.0812848	-0.262532	-0.929918	-0.251321	-0.890752	-0.352174	0.19531		6	0.549255	1.58798	2.46347	2.56939	2.23595	0.677038	1.68051	0.365463
7	0.363864	-0.0712923	-0.494881	-1.15538	-0.673965	-1.12789	-0.526591	0.243575		7	0.619557	1.76815	2.50775	2.62972	2.72201	0.932311	1.86325	0.372505
8	0.399192	-0.067545	-0.731943	-1.06831	-1.11971	-1.26372	-0.642006	0.271947		8	0.62129	1.70898	1.99286	2.65264	2.35164	1.0239	1.72522	0.318063
9	0.350582	-0.070459	-0.720723	-1.17264	-1.48272	-1.30795	-0.733985	0.299955		9	0.732958	1.82561	1.98498	2.76697	2.68126	1.10596	1.84962	0.334266
10	0.428459	-0.0380234	-0.513013	-1.41869	-1.29757	-1.58772	-0.73776	0.336635		10	0.794631	1.8397	0.939358	3.05154	2.99632	0.860662	1.74704	0.43267
11	0.471924	-0.0509124	-0.74463	-1.5866	-1.39854	-1.45485	-0.793935	0.345812		11	0.780899	1.84801	0.304786	2.67704	3.43621	0.951272	1.66637	0.494507
12	0.51581	-0.0506585	-0.816999	-1.7719	-1.97011	-1.75002	-0.97398	0.42142		12	0.82101	1.79193	0.0797968	2.90532	2.68039	1.04051	1.55316	0.451872
13	0.502006	-0.0583904	-0.841384	-1.9273	-1.86785	-1.76174	-0.992443	0.42272		13	0.805418	1.80455	-0.475347	2.86659	2.50244	0.894757	1.39973	0.505162
14	0.500982	-0.0206941	-0.863922	-1.95971	-1.54384	-1.93909	-0.971046	0.421275		14	0.929395	1.80118	-1.41028	2.76187	3.22916	1.04383	1.39253	0.673477
15	0.463679	-0.002542	-0.865351	-1.96924	-1.91213	-2.06191	-1.05792	0.448492		15	0.896591	1.72226	-1.05473	2.81913	3.00671	1.40999	1.46666	0.604204
16	0.549435	-0.0125	-0.453318	-2.07363	-2.07475	-2.55753	-1.10372	0.52738		16	0.793238	1.73207	-1.34633	2.74371	2.455	1.31545	1.28219	0.601753
17	0.539146	-0.0599869	-0.691492	-2.05095	-1.92257	-2.29698	-1.08047	0.481204		17	0.861886	1.72503	-1.48916	2.66896	1.90934	0.922681	1.09979	0.585924
18	0.521951	-0.013097	-0.951742	-2.10006	-2.27183	-2.67951	-1.24905	0.534445		18	0.867568	1.75953	-1.22515	2.48675	2.30745	0.851515	1.17461	0.556917
19	0.530163	0.00747414	-0.596642	-2.24789	-2.33409	-2.68167	-1.22044	0.559541		19	0.937264	1.77096	-1.23213	2.63522	2.31471	1.00322	1.23821	0.566942

## Sheet: ED Fig. 9d
Saline											Cocaine 20 mg/kg
Time	Rat 1	Rat 2	Rat 3	Rat 4	Rat 5		Mean	SEM		Time	Rat 1	Rat 2	Rat 3	Rat 4	Rat 5		Mean	SEM
-1	0.023029	-0.0853756	0.262931	-0.105023	2.87036		0.593184	0.573045		-1	-0.015508	-0.110121	0.078623	1.26165	-0.939456		0.0550376	0.351976
0	0.00263667	-0.0779992	0.00698388	-0.463513	-0.96415		-0.299208	0.187475		0	0.00922418	0.0331443	-0.158076	-0.221491	-1.01184		-0.269808	0.191712
1	0.012906	0.259476	0.142382	-0.076111	-0.176745		0.0323817	0.0773162		1	0.0229298	0.00353989	0.0803441	0.0214225	-0.751532		-0.124659	0.15725
2	0.0362893	0.299833	0.381777	-0.246414	-1.1701		-0.139724	0.280109		2	0.217611	0.0204319	0.317463	0.790486	-0.878739		0.0934506	0.274038
3	0.101538	0.263309	-0.0239165	0.297766	-1.15446		-0.103153	0.269115		3	0.375306	0.195781	0.567115	1.14905	-0.718768		0.313696	0.303786
4	0.174125	0.212364	-0.241023	-0.203727	-0.580712		-0.127795	0.146728		4	0.518546	0.408559	0.501732	1.98731	-0.657991		0.551631	0.421214
5	0.188665	0.177957	-0.0716757	0.0582139	-1.31037		-0.191443	0.283691		5	0.648254	0.564813	6.347e-05	1.96544	-0.390032		0.557708	0.399946
6	0.204525	0.144694	0.190224	-0.147528	-1.13823		-0.149262	0.25543		6	0.654474	0.719215	-0.665986	1.43286	-0.444747		0.339163	0.391463
7	0.228836	0.0112388	0.287945	-0.355987	-0.288177		-0.0232289	0.130859		7	0.797361	0.881061	-1.13956	1.29435	-0.117487		0.343147	0.436523
8	0.201876	-0.133566	0.339428	-0.586254	-1.29063		-0.293829	0.295935		8	0.841004	1.01425	-1.37433	1.46359	-0.507764		0.28735	0.529709
9	0.238058	-0.266144	0.334873	-0.266556	-0.846182		-0.16119	0.211756		9	0.879051	1.19235	-1.62075	2.14374	0.0673411		0.532344	0.632632
10	0.240986	-0.312879	0.576955	-0.632026	-1.07416		-0.240224	0.296106		10	0.909811	1.29176	-2.0633	1.76913	0.218737		0.425228	0.671834
11	0.279534	-0.299792	0.897858	-0.516621	-0.905137		-0.108832	0.316316		11	0.919014	1.37786	-2.49328	1.9843	0.0140439		0.360389	0.782552
12	0.289045	-0.278988	0.988863	-0.480785	-1.36397		-0.169167	0.392919		12	0.995338	1.51999	-2.56828	1.72189	-0.753042		0.183179	0.814289
13	0.309231	-0.367155	1.03292	-0.768313	-1.27087		-0.212837	0.40474		13	0.979349	1.60357	-2.52185	1.70396	-0.358523		0.2813	0.791412
14	0.297232	-0.344392	0.993304	-0.724261	-1.20676		-0.196975	0.386033		14	1.06523	1.68192	-2.41842	1.75751	-0.697475		0.277753	0.806285
15	0.323099	-0.390839	0.995692	-0.893121	-0.964305		-0.185895	0.374387		15	1.08329	1.80427	-2.27351	2.09537	-0.662503		0.409383	0.824296
16	0.272539	-0.372827	0.985917	-0.870233	-1.50916		-0.298753	0.434391		16	1.06214	1.80448	-2.58339	1.97035	0.20528		0.491772	0.829862
17	0.314101	-0.318141	1.32378	-0.995745	-1.30113		-0.195427	0.471473		17	1.12893	1.88085	-2.52654	2.09096	-0.967002		0.32144	0.894038
18	0.29978	-0.290209	1.56415	-1.08223	-0.982383		-0.0981796	0.48522		18	1.05477	1.9749	-2.44142	0.906788	-0.0857876		0.28185	0.755173
19	0.344206	-0.30382	1.56124	-0.929784	-1.20951		-0.107533	0.495875		19	1.02997	2.04685	-2.64587	0.864024	-0.23566		0.211863	0.800897
